# Supplementary material for: A study on predicting the length of hospital stay for Chinese patients with ischemic stroke based on the XGBoost algorithm
Source: BMC Med Inform Decis Mak. 2023 Mar 22;23:49. doi: 10.1186/s12911-023-02140-4 (PMC10031936; doi:10.1186/s12911-023-02140-4)
Supplement: Supplementary file 1 — Additional file 1: The dataset of the study. [file 12911_2023_2140_MOESM1_ESM.csv]

LOS	medical insurance payment method?		Body Mass Index	hypertension	coronary heart disease	diabetes	transient ischemic attack?	peripheral arterial disease	Postoperative sequelae	atrial fibrillation	hyperlipidemia	hyperhomocysteinemia	epilepsy	respiratory tract infection	dizziness	trauma	hemiplegia aphasia		cognitive disorder	Mrs admission	NIHSS admission	Gender	age	marital status	occupation?	critical	operation
2	1	0	17.6	0	1	0	0	0	0	1	0	0	0	0	0	0	0	0	15	2	18	2	49	1	2	0	0
2	1	1	17.8	0	0	0	0	0	0	0	0	0	0	0	0	0	1	0	15	2	14	1	57	1	3	0	0
2	1	1	21	1	0	1	0	0	0	0	0	0	0	1	0	0	0	0	15	2	14	1	63	1	5	0	0
1	1	1	27	0	0	1	0	0	0	0	1	0	0	0	0	0	0	0	15	0	11	1	52	1	2	0	0
2	1	0	19.38	1	1	0	1	0	0	1	0	0	0	0	0	0	0	0	15	2	17	1	80	1	2	0	0
2	1	1	18.19	1	0	0	0	0	0	0	0	0	0	1	0	0	0	0	15	2	14	1	71	1	5	0	0
2	1	0	31	1	1	1	0	1	1	0	0	0	0	0	0	0	0	0	15	2	16	2	73	1	5	0	0
2	1	0	27	1	0	1	1	1	0	0	0	0	0	1	0	0	0	0	15	1	15	2	76	1	5	0	0
2	1	0	24	1	1	1	1	1	0	1	1	0	0	0	0	0	0	0	15	2	15	2	67	1	5	0	0
2	1	0	25	1	0	1	0	1	0	0	1	1	0	0	0	0	0	0	15	2	14	1	65	1	5	0	0
1	1	0	23.65	1	0	0	1	1	0	0	0	0	0	0	0	0	0	0	15	1	18	1	57	1	5	0	0
2	1	0	23	1	0	1	0	0	0	0	0	0	0	0	0	0	0	0	15	2	16	1	65	1	5	0	0
1	1	1	26.8	1	1	1	1	1	0	0	0	0	0	0	0	0	0	0	15	1	15	1	67	1	5	0	0
2	1	1	19.06	0	0	0	1	0	0	0	0	0	0	0	0	0	0	0	15	2	16	1	62	1	3	0	1
2	1	0	30	1	0	1	0	1	1	0	0	0	0	0	0	0	0	0	15	2	14	1	67	1	5	0	0
2	1	1	20.55	1	0	0	1	0	0	0	0	0	0	0	0	0	0	0	15	2	15	1	50	1	1	0	0
2	1	0	28.62	1	1	0	0	1	0	0	0	0	0	0	0	0	0	0	15	2	14	2	81	1	2	0	1
2	1	0	21.04	1	0	0	0	0	0	0	0	0	0	0	0	0	0	0	15	2	16	1	52	1	3	0	0
1	2	0	31	1	1	1	0	1	0	0	0	0	0	1	0	0	0	0	15	2	16	2	75	1	9	0	0
1	2	1	23.59	0	0	0	1	0	1	0	0	0	0	0	0	0	0	0	15	1	15	2	70	1	4	0	0
2	2	1	18.8	1	0	0	0	0	0	0	0	0	1	0	0	0	1	0	15	2	19	1	67	1	8	0	0
2	1	1	25	1	1	1	0	1	1	0	0	0	0	0	0	0	0	0	15	2	14	1	62	1	5	0	0
2	2	1	20.85	1	0	0	0	1	0	0	0	0	1	0	0	0	0	0	15	2	16	2	81	3	9	0	0
2	2	0	19.68	0	1	0	0	0	0	0	0	0	0	0	0	0	1	0	15	2	14	1	70	1	4	0	0
1	2	0	26	1	0	1	0	1	0	0	0	1	0	0	0	0	0	0	15	0	0	1	54	1	4	0	0
1	2	1	22.35	0	0	0	0	0	0	0	0	0	0	0	0	0	0	0	15	0	5	1	67	1	4	0	0
1	2	0	22.34	0	0	0	0	1	0	0	0	0	0	0	1	0	0	0	13	0	5	2	42	1	4	0	0
1	7	0	23.08	1	1	0	0	0	1	1	0	0	0	0	0	0	0	0	15	2	15	1	80	1	5	0	0
0	2	0	21.05	1	0	0	0	0	1	0	0	0	0	0	0	0	0	0	15	0	10	1	58	1	4	0	0
2	2	1	19.56	1	0	0	0	0	1	0	0	0	0	1	0	0	0	0	15	2	15	1	66	1	4	0	0
2	2	0	28	1	0	1	0	0	0	0	0	0	0	0	0	0	0	0	15	2	15	2	65	1	4	0	0
1	2	1	21.42	0	0	0	0	1	0	0	1	0	0	0	0	0	0	0	15	0	12	1	80	1	4	0	0
2	2	1	22.92	1	0	0	0	0	0	0	0	1	0	0	1	0	0	0	13	0	13	2	74	1	4	0	0
2	2	0	17.15	1	0	1	0	0	0	0	0	0	0	0	0	0	0	0	15	2	14	1	65	1	4	0	0
0	2	0	23.67	1	0	0	0	0	0	0	0	0	0	0	0	0	0	0	15	0	11	1	76	1	4	0	0
2	2	0	20.75	0	0	0	0	1	0	0	0	0	0	0	0	0	0	0	15	2	16	1	53	1	4	0	0
0	2	0	24.2	0	0	0	0	0	0	0	0	0	0	0	0	0	0	0	15	0	11	1	57	1	4	0	1
2	2	1	19.25	1	0	0	0	0	1	0	0	0	1	1	0	0	0	0	15	2	14	1	67	1	4	0	0
1	2	0	31	1	0	1	1	1	0	0	0	0	0	1	0	0	0	0	15	1	15	2	73	1	4	0	0
2	2	1	25.04	0	0	0	0	0	0	0	1	0	0	0	0	0	0	0	15	2	14	1	48	1	4	0	0
0	2	0	24.71	0	0	0	0	0	0	0	0	0	1	0	0	0	0	0	15	3	8	1	18	2	9	0	0
1	2	1	24.4	0	0	0	0	0	0	0	1	0	0	0	0	0	0	0	15	0	1	2	41	1	4	0	0
1	2	0	25.02	1	0	0	0	0	0	0	0	0	0	0	0	0	0	0	15	0	5	2	62	1	4	0	0
1	2	0	22.27	1	0	0	0	1	0	0	1	0	0	0	0	0	0	0	15	0	13	1	58	1	4	0	0
2	2	1	27	0	0	1	0	0	0	0	0	0	0	1	0	0	0	0	15	2	16	1	66	1	4	0	0
0	2	1	21.8	0	0	0	0	1	0	0	0	0	0	1	0	0	0	0	15	0	5	1	84	1	4	0	0
1	2	1	23.01	1	0	0	0	0	0	0	0	0	0	0	0	0	0	0	15	0	0	1	62	1	4	0	0
1	2	0	25.53	1	0	0	1	1	0	0	0	0	0	0	0	0	0	0	15	1	13	2	52	1	4	0	0
0	2	0	22.9	1	0	0	0	0	0	0	0	0	0	0	0	0	0	0	15	0	10	2	70	1	4	0	0
0	2	0	24.4	1	0	0	1	1	0	0	0	0	0	0	0	0	0	0	15	1	10	1	65	1	4	0	0
2	2	1	26	0	0	1	0	1	0	0	1	0	0	0	0	0	0	0	15	0	12	1	61	1	4	0	0
2	2	0	30	1	0	1	0	0	1	0	0	0	0	1	0	0	0	0	15	2	15	2	59	1	4	0	0
1	2	1	21.92	1	0	0	0	0	0	0	0	0	0	1	0	0	0	0	15	0	5	2	72	1	4	0	0
0	2	1	23.32	1	0	0	0	1	0	0	1	0	0	0	0	0	0	0	15	0	8	1	39	1	4	0	0
1	1	0	20.37	1	0	0	1	1	0	0	0	0	0	0	0	0	0	0	15	1	12	2	64	1	5	0	0
1	2	0	25.62	1	0	0	0	0	0	0	1	0	0	0	0	0	0	0	15	2	14	1	56	1	4	0	0
1	1	0	27	0	0	1	1	0	0	0	0	0	0	0	0	0	0	0	15	1	15	2	50	1	5	0	0
2	2	0	28	1	0	1	0	1	0	0	0	0	0	0	0	0	0	0	15	2	14	2	46	1	4	0	0
1	2	1	26.7	0	0	1	0	0	0	0	0	0	0	0	0	0	0	0	15	0	12	2	65	1	4	0	0
0	7	0	21.76	1	0	0	1	0	0	0	0	0	0	0	0	0	0	0	15	1	9	2	68	1	5	0	0
2	9	1	27.82	1	1	0	0	1	0	0	0	0	0	0	0	0	0	0	15	2	13	1	70	1	5	0	0
1	2	0	20.5	0	0	0	0	0	0	0	0	0	0	0	0	0	0	0	15	2	16	1	46	2	4	0	0
2	2	1	40.71	0	0	1	0	0	0	0	0	0	1	1	0	0	0	0	6	2	18	2	49	1	4	2	0
0	2	0	24.23	0	1	0	1	1	0	0	0	0	0	0	0	0	0	0	15	1	9	2	79	1	4	0	0
1	1	1	24	0	0	1	0	0	0	0	1	0	0	0	0	0	0	0	15	0	5	1	50	1	3	0	0
2	2	0	18.62	1	0	0	0	0	0	0	1	1	0	1	0	0	0	0	15	2	15	1	79	3	4	0	0
2	7	0	29	1	0	1	0	0	0	0	0	0	0	0	0	0	1	0	15	2	14	1	61	1	3	0	0
0	7	0	17.33	1	0	0	0	0	0	0	0	0	0	0	0	0	0	0	15	0	10	2	63	1	4	0	0
1	2	0	31	0	1	1	1	1	1	0	0	0	0	0	0	0	0	0	15	1	9	2	62	1	4	0	0
2	2	1	27.32	1	1	0	0	1	1	0	0	0	0	1	0	0	0	0	15	2	17	1	68	1	4	0	0
2	2	1	28.83	1	1	0	0	1	0	0	0	0	0	1	0	0	1	0	15	2	13	1	71	1	4	0	0
2	1	0	27	1	0	1	0	0	0	0	0	0	0	1	0	0	0	0	15	2	15	1	68	1	5	0	0
2	1	1	19.1	0	0	0	0	0	0	0	0	0	0	0	0	0	0	0	15	2	16	1	31	1	2	0	0
2	1	0	27	1	1	1	0	0	1	0	0	0	0	0	0	0	0	0	15	2	17	1	76	1	5	0	0
1	1	0	18.46	0	0	0	0	0	0	0	0	0	0	0	0	0	0	0	15	2	18	2	29	1	2	0	0
1	7	0	17.05	1	0	0	0	1	0	0	0	0	0	0	0	0	0	0	15	0	13	2	43	1	2	0	0
1	2	0	24.41	1	0	0	1	0	0	0	0	0	0	0	0	0	0	0	15	1	15	2	56	1	4	0	0
1	2	1	29.83	1	1	0	0	1	1	0	0	0	0	1	0	0	0	0	15	0	5	2	79	1	9	0	0
0	2	0	20.5	0	0	0	0	0	0	0	0	0	0	0	0	0	0	0	15	0	9	1	46	1	4	0	0
0	2	0	25.36	1	0	0	1	0	0	0	0	0	0	0	0	0	0	0	15	1	12	2	49	1	4	0	0
1	2	1	22.33	1	0	0	0	0	0	0	0	0	0	1	0	0	0	0	15	0	6	2	56	1	9	0	0
1	2	0	23.05	0	0	0	1	1	0	0	0	0	0	0	0	0	0	0	15	1	18	1	71	1	4	0	0
0	1	0	24.06	0	0	0	0	0	0	0	1	0	0	0	1	0	0	0	13	0	8	2	47	1	1	0	0
0	1	0	21.65	1	0	0	0	0	0	0	0	0	0	0	0	0	0	0	15	0	11	1	63	1	5	0	0
1	1	1	30	1	0	1	1	0	0	0	0	0	0	0	0	0	0	0	15	1	10	1	67	1	9	0	0
0	2	0	20.04	1	0	0	0	0	0	0	1	1	0	0	1	0	0	0	13	0	5	1	39	1	4	0	0
1	2	0	17.91	1	1	0	0	0	0	1	1	0	0	0	0	0	0	0	15	0	13	1	80	1	4	0	0
1	2	1	20.83	1	0	0	1	0	0	0	0	0	0	0	0	0	0	0	15	1	15	1	39	1	4	0	0
2	2	1	29.91	1	1	0	0	1	0	0	0	0	0	1	0	0	0	0	15	0	6	1	61	1	4	0	0
0	7	0	19.32	0	0	0	0	0	0	0	0	0	0	0	1	0	0	0	13	0	5	2	27	2	2	0	0
0	2	1	24.01	0	0	0	0	0	1	0	0	0	0	0	0	0	0	0	15	0	0	1	51	1	4	0	0
1	2	0	27	1	1	1	0	0	1	1	0	0	0	0	0	0	0	0	15	0	12	2	83	1	9	0	0
0	2	0	18.6	1	0	0	1	0	0	0	0	0	0	0	0	0	0	0	15	1	9	2	55	1	8	0	0
1	2	1	25	1	0	1	1	0	0	0	0	0	0	0	0	0	0	0	15	1	13	2	71	1	4	0	0
2	2	1	26	1	0	1	0	0	0	0	1	0	0	0	0	0	0	0	15	0	12	1	53	1	4	0	0
1	7	1	25.02	0	0	0	1	0	0	0	0	0	0	1	0	0	0	0	15	1	15	1	89	1	5	0	0
0	2	1	25.46	1	0	0	1	0	0	0	0	0	0	1	0	0	0	0	15	1	10	1	76	1	4	0	0
2	2	0	25.2	0	1	0	0	1	0	0	0	0	0	1	0	0	0	0	15	2	18	2	81	3	9	0	0
0	2	0	30	0	0	1	1	1	0	0	1	0	0	1	0	0	0	0	15	1	11	1	60	1	4	0	0
1	7	0	21.84	0	0	0	0	0	0	0	0	0	0	0	0	0	0	0	15	0	1	2	42	1	9	0	0
0	2	0	22.46	1	0	0	0	0	1	0	0	0	0	1	0	0	0	0	15	0	10	2	63	1	9	0	0
1	2	0	23.72	1	0	0	0	0	0	0	0	0	0	0	0	0	0	0	15	0	13	1	60	1	4	0	0
1	2	0	20.13	1	0	0	0	0	0	0	0	0	0	0	0	0	0	0	15	0	12	1	67	1	4	0	0
1	1	1	30.35	0	1	0	1	1	0	0	0	0	0	0	0	0	0	0	15	1	18	1	80	1	5	0	0
0	2	1	18.79	0	0	0	0	0	0	0	0	0	0	0	0	0	0	0	15	0	1	1	46	1	4	0	0
1	2	0	21.25	1	0	0	1	0	0	0	0	0	0	0	0	0	0	0	15	1	16	1	71	1	4	0	0
1	1	1	32	0	0	1	1	0	0	0	1	0	0	0	0	0	0	0	15	1	12	1	73	1	5	0	0
2	1	1	26.41	0	1	0	1	1	1	0	0	0	0	0	0	0	0	0	15	2	15	2	53	1	1	0	0
2	1	0	28.9	1	1	0	1	1	0	0	0	0	0	0	1	0	0	0	13	2	15	1	70	1	3	0	0
2	1	0	18.25	0	1	0	0	0	0	0	0	0	0	1	0	0	0	0	8	2	16	1	77	1	5	1	0
0	2	0	18.88	1	0	0	0	1	1	0	1	0	0	0	1	0	0	0	13	0	5	1	34	1	4	0	0
1	2	0	29	1	1	1	1	1	0	0	0	0	0	1	0	0	0	0	15	1	10	2	63	1	9	0	0
1	2	1	27.9	1	1	0	1	1	0	0	1	0	0	0	0	0	0	0	15	1	13	1	64	1	4	0	0
2	2	0	29	1	0	1	0	0	0	0	0	0	0	0	0	0	0	0	15	0	13	2	55	1	4	0	0
1	2	0	22.33	1	0	0	0	0	0	0	1	0	0	0	0	0	0	0	15	0	13	1	45	1	4	0	0
2	2	1	22.81	1	0	0	0	0	0	0	0	0	0	1	0	0	0	0	15	2	14	2	60	1	4	0	0
0	2	1	20.85	1	0	0	1	0	0	0	0	0	0	0	0	0	0	0	15	1	9	2	59	1	4	0	0
1	7	0	19.13	0	1	0	0	1	0	0	0	0	1	1	0	0	0	0	15	3	14	1	75	1	4	0	0
0	1	0	19.52	0	0	0	1	1	0	0	0	0	0	0	0	0	0	0	15	1	11	1	60	1	5	0	0
0	2	1	22.1	1	0	0	1	0	0	0	0	0	0	0	0	0	0	0	15	1	9	1	63	1	4	0	0
2	2	1	21.26	1	0	0	0	0	0	0	0	0	0	0	0	0	0	0	15	2	14	2	87	1	4	0	0
0	1	0	23.47	1	0	0	1	0	0	0	1	0	0	0	0	0	0	0	15	1	11	1	56	1	2	0	0
0	1	0	22.5	1	0	0	1	0	0	0	0	0	0	0	0	0	0	0	15	1	7	2	64	1	5	0	0
1	2	0	20.32	1	0	0	0	0	0	0	0	0	0	0	0	0	0	0	15	0	14	1	63	1	9	0	0
0	1	0	22.73	0	1	0	0	0	1	0	0	0	0	0	1	0	0	0	13	0	8	2	35	1	2	0	0
1	2	1	29	1	0	1	0	0	0	0	0	0	0	0	0	0	0	0	15	0	14	1	67	1	4	0	0
2	1	1	24	1	0	1	0	0	0	0	0	1	0	0	0	0	0	0	15	0	14	1	65	1	5	0	0
1	7	1	24	1	0	1	0	0	0	0	0	0	0	1	0	0	0	0	15	0	5	2	65	1	4	0	0
1	2	0	19.39	0	0	0	0	0	0	0	0	0	0	0	0	0	0	0	15	0	5	1	81	1	4	0	0
2	2	0	24.18	1	0	0	0	0	0	0	0	0	0	0	0	0	0	0	15	2	16	1	71	1	4	0	0
0	2	0	23	1	1	1	1	1	0	0	0	0	0	0	0	0	0	0	15	1	9	2	69	1	4	0	0
1	1	1	24.65	0	1	0	1	1	0	1	0	0	0	1	0	0	0	0	15	2	17	2	61	1	5	0	0
2	1	1	25.04	1	1	0	1	1	1	0	0	0	0	0	0	0	0	0	15	2	14	2	72	1	5	0	1
2	1	1	27	1	0	1	0	0	0	0	0	0	0	0	0	0	0	0	15	2	16	1	48	1	3	0	1
1	1	0	18.92	1	0	0	0	0	0	0	0	0	0	0	0	0	0	0	15	0	12	1	57	1	5	0	0
1	1	0	23.49	1	0	0	0	0	1	0	0	0	0	0	0	0	0	0	15	2	15	1	65	1	9	0	0
1	2	0	28.82	1	1	0	0	1	0	0	0	0	0	0	0	0	0	0	15	0	5	1	42	1	4	0	0
0	2	0	29.89	1	0	1	0	1	0	0	0	0	0	0	0	0	0	0	15	0	11	1	49	1	4	0	0
1	2	1	20.12	1	0	0	1	0	0	0	0	0	0	0	0	0	0	0	15	1	10	2	61	1	9	0	0
0	1	0	17.46	0	0	0	1	0	0	0	1	0	0	0	0	0	0	0	15	1	8	2	52	1	2	0	0
0	2	0	24.67	0	0	0	1	0	0	0	0	0	0	0	0	0	0	0	15	1	10	1	41	1	4	0	0
1	1	0	21.98	1	0	0	1	0	0	0	0	0	0	0	0	0	0	0	15	1	15	1	44	1	1	0	0
0	1	0	18.54	0	0	0	1	1	0	0	0	0	0	0	0	0	0	0	15	1	8	2	56	1	9	0	0
2	2	1	18.48	1	0	0	0	0	1	0	0	0	0	1	0	0	0	0	15	2	18	1	58	1	4	0	1
1	2	0	24.08	1	0	0	1	0	0	0	0	0	0	0	0	0	0	0	15	1	8	2	74	1	9	0	0
0	1	0	23.21	1	1	0	1	0	0	0	0	0	0	0	0	0	0	0	15	1	10	1	75	1	5	0	0
0	2	0	17.25	1	0	0	0	0	0	0	0	0	0	0	0	0	0	0	15	0	13	1	55	1	4	0	0
0	1	0	21.56	1	0	0	0	0	1	0	0	0	0	0	0	0	0	0	15	0	11	2	58	1	2	0	0
1	1	0	25.65	0	0	1	1	0	0	0	0	0	0	0	0	0	0	0	15	1	11	1	58	1	5	0	0
1	2	0	29.02	0	1	0	0	1	1	0	0	1	0	0	0	0	0	0	15	0	12	1	61	1	3	0	0
1	1	1	23.15	0	0	0	1	0	0	0	0	0	0	1	0	0	0	0	15	1	15	1	72	1	5	0	0
1	2	0	23.72	0	0	0	1	0	0	0	1	0	0	0	0	0	0	1	10	1	14	1	47	1	4	0	0
0	2	0	21.99	1	0	0	0	0	1	0	0	0	0	0	1	0	0	0	13	0	5	2	40	1	4	0	0
0	1	1	19.57	1	0	0	0	0	0	0	0	0	0	0	0	0	0	0	15	0	11	1	35	1	2	0	0
1	2	0	20.65	1	0	0	1	1	0	0	1	0	0	0	0	0	0	0	15	1	10	2	70	1	3	0	0
1	1	1	22.18	1	0	0	1	1	0	0	0	0	0	0	1	0	0	0	13	1	12	1	48	1	3	0	0
1	1	0	27.77	0	1	0	1	1	0	0	0	0	0	0	0	0	0	0	15	1	14	1	73	1	5	0	0
1	2	0	17.56	1	0	0	1	1	1	0	0	0	0	0	0	0	0	0	15	1	14	2	71	1	9	0	0
0	2	0	18.01	1	0	0	1	0	0	0	0	0	0	0	0	0	0	0	15	1	8	1	63	1	4	0	0
2	1	1	19.31	1	0	0	0	1	0	0	0	0	0	0	0	0	0	0	15	2	18	1	52	1	2	0	0
1	2	1	19.26	1	0	0	1	1	0	0	1	0	0	0	0	0	0	0	15	2	16	2	60	1	4	0	0
1	1	0	24.24	1	1	0	1	1	0	0	0	0	0	1	0	0	0	0	15	1	18	2	77	1	5	0	0
1	2	0	21.61	1	0	0	0	0	0	0	0	0	0	0	0	0	0	0	15	0	13	2	46	1	4	0	0
0	2	1	21.47	1	0	0	0	0	0	0	0	0	0	0	0	0	0	0	15	0	5	1	48	1	4	0	0
1	1	1	25	0	1	1	1	1	0	0	1	0	0	0	0	0	0	0	15	1	12	2	46	1	2	0	0
1	2	1	25.68	1	1	0	0	1	1	0	0	0	0	0	0	0	0	0	15	0	5	2	60	1	4	0	0
1	1	1	19.68	0	0	0	0	0	0	0	0	0	0	0	0	0	0	0	15	0	13	1	49	1	1	0	0
1	1	1	31	1	1	1	1	1	1	0	0	0	0	0	0	0	0	0	15	3	14	1	78	1	5	0	0
0	2	0	20.57	1	0	0	0	0	0	0	0	0	0	0	0	0	0	0	15	0	6	1	62	1	4	0	0
1	2	0	24	1	0	1	0	1	1	0	1	0	0	0	0	0	0	0	15	0	5	2	55	1	4	0	0
1	2	1	19.6	1	0	0	1	0	0	0	0	0	0	0	0	0	0	0	15	1	10	1	63	1	4	0	0
0	1	0	26.49	1	0	1	0	0	0	0	0	0	0	0	0	0	0	0	15	0	11	1	54	2	5	0	0
0	2	0	32	1	0	1	0	0	1	0	0	0	0	0	0	0	0	0	15	0	3	2	47	1	4	0	0
1	2	0	21.3	0	0	0	1	1	0	0	1	0	0	1	0	0	0	0	15	1	16	2	62	1	4	0	0
0	2	1	21.48	1	0	0	1	0	0	0	0	1	0	0	0	0	0	0	15	1	10	1	64	1	4	0	0
1	1	0	18.94	1	0	0	0	0	1	0	0	0	0	0	0	0	0	0	15	0	14	1	62	1	5	0	0
1	2	1	29.73	1	1	0	1	1	0	0	0	0	0	0	0	0	0	0	15	2	15	2	58	1	4	0	0
0	2	0	23.59	0	0	0	1	0	0	0	0	0	1	0	0	0	0	0	15	3	8	2	59	1	4	0	0
0	2	0	18.95	0	0	0	1	1	1	0	0	0	0	0	0	0	0	0	15	1	10	2	53	1	4	0	0
1	7	0	19.96	1	0	1	0	0	0	0	0	1	0	0	0	0	0	0	15	0	12	2	88	1	4	0	0
1	2	0	24.69	1	0	0	1	0	0	0	0	0	0	0	0	0	0	0	15	1	16	2	66	1	4	0	0
1	2	1	21.39	1	0	0	0	0	0	0	0	0	0	1	0	0	0	0	15	2	13	2	76	1	4	0	0
2	2	1	25.82	1	1	0	0	1	0	0	0	0	0	0	0	0	0	0	15	2	17	1	59	1	4	0	0
1	1	0	24.84	1	0	0	0	0	0	0	0	0	0	0	0	0	0	0	15	0	1	2	71	1	5	0	0
1	7	0	23.03	0	0	0	1	1	0	0	0	0	0	0	0	0	0	0	15	2	13	1	55	1	3	0	0
0	2	0	20.25	1	0	0	1	0	0	0	0	0	0	0	0	0	0	0	15	1	9	2	52	1	4	0	0
2	2	0	22.05	1	0	0	1	0	0	0	0	0	0	0	0	0	0	0	15	2	16	1	63	1	4	0	1
0	2	0	21.03	0	0	0	1	1	0	0	0	0	0	0	0	0	0	0	15	1	9	2	55	1	4	0	0
1	2	0	20.44	0	0	0	0	0	0	0	0	1	0	0	0	0	0	0	15	2	15	1	52	1	4	0	0
0	2	1	21.11	0	0	0	0	0	0	0	0	0	0	0	0	0	0	0	15	4	6	1	74	1	4	0	0
1	2	0	19.57	1	1	0	0	1	0	1	0	0	0	0	0	0	0	0	15	0	6	2	85	1	4	0	0
2	2	0	24.96	1	0	0	0	1	0	0	0	0	0	0	0	0	0	0	15	2	14	2	51	1	4	0	0
1	2	1	18.13	1	0	0	1	0	0	0	0	0	0	0	0	0	0	0	15	1	16	1	58	1	4	0	0
1	7	1	28.6	1	1	0	0	1	0	0	0	0	0	0	0	0	0	0	15	0	14	2	59	1	4	0	0
0	2	0	23.13	0	0	0	0	0	0	0	0	0	0	0	0	0	0	0	15	0	1	1	27	1	4	0	0
0	2	1	24.56	0	0	0	0	0	0	0	0	0	0	0	0	0	0	0	15	0	9	1	25	1	4	0	0
0	1	1	18.3	0	0	0	0	1	0	0	0	1	0	0	1	1	0	0	14	0	5	1	39	1	2	0	0
1	2	1	18.43	1	0	0	0	0	0	0	0	0	0	0	0	0	0	0	15	0	5	2	66	1	4	0	0
0	2	0	21.38	1	0	0	0	0	0	0	0	0	0	0	0	0	0	0	15	0	10	1	61	1	4	0	0
1	1	0	23	1	1	1	1	0	0	0	0	0	0	0	0	0	0	1	11	1	13	2	62	1	5	0	0
1	2	0	20.18	0	0	0	0	0	0	0	1	0	0	0	0	0	0	0	15	0	5	2	51	1	4	0	0
0	2	0	31	0	0	1	1	0	1	0	0	0	0	0	0	0	0	0	15	3	7	1	54	1	4	0	0
0	2	1	22.8	0	0	0	1	0	0	0	0	0	0	0	0	0	0	0	15	1	11	1	60	1	4	0	0
1	1	0	26.7	1	0	1	1	1	1	0	0	0	0	0	0	0	0	0	15	1	15	1	86	3	5	0	0
0	2	0	21.78	0	0	0	1	0	0	0	0	0	0	0	0	0	0	0	15	1	11	2	50	1	4	0	0
1	7	1	20.44	0	0	0	1	1	0	0	0	0	0	1	0	0	0	0	15	1	11	2	58	1	8	0	0
1	7	1	28	1	0	1	1	1	1	0	0	0	0	0	0	0	0	0	15	3	14	1	63	1	5	0	0
1	1	1	23.59	1	0	0	1	0	0	0	0	0	0	1	0	0	0	0	15	1	15	2	74	1	5	0	0
1	2	0	21.09	0	0	0	0	0	0	0	0	0	0	0	0	0	0	0	15	0	1	1	29	1	4	0	0
1	1	0	26	1	0	1	0	1	0	0	0	0	0	0	0	0	0	0	15	0	5	1	62	1	5	0	0
1	2	0	25.48	0	0	0	0	0	0	0	0	0	0	0	0	0	0	0	15	0	5	2	73	1	4	0	0
1	7	1	31	1	1	1	0	0	1	0	0	0	0	1	0	0	0	0	15	3	13	1	68	1	4	0	0
0	7	0	26.01	1	1	0	1	1	0	0	1	0	0	0	0	0	0	0	15	1	11	1	55	1	2	0	0
1	1	0	26	1	0	1	0	0	0	0	1	0	0	0	0	0	0	0	15	0	13	1	47	1	2	0	0
1	2	0	21.4	1	0	0	0	0	0	0	0	0	0	0	0	0	0	0	15	0	14	2	83	1	4	0	0
1	2	0	24.95	0	0	0	0	0	0	0	0	1	0	0	0	0	0	0	15	0	13	1	63	1	4	0	0
1	1	0	20.13	1	0	0	0	0	0	0	0	1	0	1	0	0	0	0	15	0	14	1	72	1	5	0	0
0	2	0	23.07	1	0	0	0	0	0	0	0	0	0	0	1	0	0	0	13	0	8	2	62	1	4	0	0
1	1	0	27	0	0	1	0	1	0	0	0	0	0	0	1	0	0	0	13	0	5	2	53	1	2	0	0
0	2	0	25.35	1	0	1	1	0	0	0	0	0	0	0	0	0	0	0	15	1	13	2	48	1	4	0	0
1	1	0	24.9	1	0	0	0	1	1	0	0	0	0	0	0	0	0	0	15	0	5	1	78	1	5	0	0
0	1	0	22.93	0	0	0	1	1	1	0	1	0	0	0	0	0	0	0	15	1	10	2	53	1	5	0	0
0	2	0	18.99	0	0	0	1	0	0	0	0	1	0	0	0	0	0	0	15	1	9	1	49	1	4	0	0
1	1	0	27.19	0	1	1	1	1	0	0	0	0	0	0	0	0	0	0	15	1	15	2	60	1	5	0	0
1	2	1	24.19	1	0	0	1	0	0	0	0	0	0	0	0	0	0	0	15	1	15	2	50	1	4	0	0
1	1	0	20.61	1	0	0	1	0	0	0	0	0	0	0	0	0	0	0	15	1	17	1	74	1	4	0	0
0	1	1	19.7	1	0	0	0	0	0	0	0	0	0	0	0	0	0	0	15	0	10	1	81	1	5	0	0
1	2	0	22.62	0	0	0	1	0	0	0	0	0	0	0	0	0	0	0	15	1	14	1	44	1	4	0	0
1	7	0	24.43	0	0	0	1	0	0	0	0	0	0	0	0	0	0	0	15	1	13	1	80	1	5	0	0
1	2	1	18.04	0	0	0	0	0	0	0	0	0	0	1	0	0	0	0	15	0	13	1	76	1	4	0	0
0	2	1	21.75	0	0	0	1	0	0	0	1	0	0	0	0	0	0	0	15	1	10	1	57	1	4	0	0
2	2	0	24	1	0	1	0	1	0	0	0	0	0	0	0	0	0	0	15	2	17	1	63	1	4	0	0
0	1	0	29.02	0	1	0	1	1	0	0	1	0	0	0	0	0	0	0	15	1	7	1	69	1	5	0	0
1	2	0	28	0	0	1	0	0	0	0	0	0	0	0	0	0	0	0	15	0	13	2	45	1	4	0	0
1	1	0	18.88	1	0	0	1	1	0	0	1	0	0	0	0	0	0	0	15	1	12	1	57	1	2	0	0
1	1	1	25.48	1	0	0	1	0	0	0	0	0	0	0	0	0	0	0	15	1	14	1	75	1	5	0	0
0	1	1	25.49	1	0	0	0	0	0	0	1	1	0	0	1	0	0	0	11	0	5	1	36	1	2	0	0
1	1	1	24.61	0	0	0	0	1	0	0	1	0	0	0	1	0	0	0	14	0	5	2	49	1	5	0	0
1	2	1	26.21	0	1	0	0	1	0	0	0	0	0	0	0	0	0	0	15	4	13	1	64	1	4	0	0
1	1	0	26.34	0	1	0	0	1	0	0	0	0	0	0	0	0	0	0	15	0	6	1	77	1	3	0	0
1	2	0	25	1	0	1	0	0	0	0	0	0	0	0	0	0	0	0	15	0	5	1	65	1	4	0	0
0	1	0	25	1	0	1	1	0	0	0	0	0	0	0	0	0	0	0	15	1	9	1	65	1	5	0	0
1	1	0	18.27	0	0	0	1	0	0	0	0	0	0	0	0	0	0	0	15	1	13	2	50	1	2	0	0
1	2	1	17.48	0	0	0	1	0	0	0	0	1	0	1	0	0	0	1	12	1	13	1	58	1	4	0	0
1	2	0	27.14	1	1	0	0	1	0	0	0	0	0	0	0	0	0	0	15	0	5	2	61	1	4	0	0
0	1	0	19.23	0	0	0	1	0	0	0	0	0	0	0	0	0	0	0	15	1	11	2	47	1	2	0	0
2	1	0	20.47	0	0	0	0	1	1	0	0	0	0	0	0	0	0	0	15	2	15	1	66	1	5	0	0
2	7	1	30.27	1	1	0	0	1	0	0	1	1	0	0	0	0	0	0	15	2	14	1	59	1	5	0	0
0	2	0	22.65	0	0	0	1	0	0	0	0	1	0	0	1	0	0	0	11	1	8	2	67	1	4	0	0
0	2	0	17.13	1	0	0	0	0	0	0	0	0	0	0	0	0	0	0	15	0	5	2	63	1	9	0	0
0	7	1	25.47	0	0	0	0	0	0	0	0	0	0	0	0	0	0	0	15	0	11	2	51	1	4	0	0
0	2	1	20.71	1	0	0	1	0	1	0	0	0	0	0	0	0	0	0	15	3	10	1	55	1	4	0	0
1	2	0	28.48	0	1	0	0	1	0	0	0	0	0	0	0	0	0	0	15	0	11	2	73	1	4	0	0
1	1	0	29.85	1	1	0	1	1	0	0	0	0	0	0	0	0	0	0	15	1	13	1	61	1	5	0	0
1	1	1	29	1	1	1	1	1	0	0	0	0	0	0	0	0	0	0	15	1	17	2	68	1	4	0	0
1	7	1	25.62	1	0	0	1	0	0	0	0	0	0	0	0	0	0	0	15	1	13	2	52	1	4	0	0
0	2	0	17.75	1	1	0	1	0	0	0	0	0	0	0	0	0	0	0	15	1	11	1	75	1	4	0	0
2	2	1	18.85	1	0	0	0	0	0	0	0	0	0	1	0	0	0	0	15	2	14	2	76	1	4	0	0
2	7	0	36.87	0	0	0	0	0	0	0	1	0	0	0	0	0	0	0	15	2	14	1	62	1	9	0	0
1	2	0	29	1	1	1	1	1	0	0	1	0	0	0	0	0	0	0	15	1	13	2	59	1	9	0	0
0	7	1	23.04	1	0	0	1	0	0	0	0	0	0	0	0	0	0	0	15	1	11	2	65	1	5	0	0
0	2	0	23.44	0	0	0	0	0	0	0	0	0	0	0	1	0	0	0	14	0	5	1	47	1	9	0	0
1	2	0	21.84	0	0	0	1	0	0	0	0	0	0	0	0	0	0	0	15	1	16	2	57	1	4	0	0
1	2	0	21.05	1	0	0	0	0	0	0	0	0	0	0	0	0	0	0	15	2	14	1	53	1	2	0	0
1	2	0	21.36	1	1	0	1	0	0	0	1	0	0	0	0	0	0	0	15	1	14	2	57	1	4	0	0
1	2	0	25.17	0	0	0	1	0	0	0	0	0	0	0	0	0	0	0	15	1	13	2	52	1	4	0	0
1	1	0	27.57	1	1	0	1	1	1	0	0	1	0	0	0	0	0	0	15	1	15	2	79	1	5	0	0
0	7	1	23.08	1	0	0	0	0	1	0	0	0	0	0	0	0	0	0	15	0	9	2	66	1	4	0	0
1	2	1	31	0	0	1	1	0	0	0	0	0	0	0	0	0	0	0	15	1	18	2	54	1	4	0	0
0	2	0	20.01	1	0	0	1	1	0	0	0	0	0	0	0	0	0	0	15	1	10	2	46	1	4	0	0
1	7	1	24.54	0	0	0	0	0	0	0	0	0	0	1	0	0	0	0	15	0	12	1	42	1	4	0	0
1	1	0	25	1	0	1	1	0	0	0	0	0	0	0	0	0	0	0	15	1	14	2	66	1	5	0	0
1	1	0	19.56	1	1	0	1	1	0	0	0	0	0	0	0	0	0	0	15	1	14	1	75	1	5	0	0
0	1	0	21.88	0	0	0	1	0	0	0	1	0	0	0	0	0	0	0	15	1	8	1	69	1	5	0	0
2	1	0	19.28	1	0	0	0	0	0	0	1	0	0	0	0	0	0	0	15	2	14	1	53	1	2	0	0
1	2	1	22.31	1	0	0	1	0	0	0	0	0	0	0	0	0	0	0	15	1	15	2	41	1	4	0	0
0	7	0	21.09	1	0	0	1	0	0	0	0	0	0	0	0	0	0	0	15	1	7	1	75	1	5	0	0
1	1	0	18.86	0	0	0	0	0	0	0	1	0	0	0	1	0	0	1	12	0	12	2	48	1	2	0	0
1	2	1	17.36	0	0	0	0	0	0	0	0	0	0	0	0	0	0	0	15	0	13	1	40	1	4	0	0
1	2	1	18.9	1	1	0	1	0	0	0	0	0	0	1	0	0	0	0	15	1	16	2	78	1	4	0	0
0	2	0	20.01	0	0	0	1	0	0	0	0	0	0	0	0	0	0	0	15	1	10	1	53	1	4	0	0
1	1	0	24	0	0	1	0	1	0	0	0	0	0	0	0	0	0	0	15	0	12	1	60	1	5	0	0
0	2	0	20.75	1	0	0	1	1	0	0	0	0	0	0	0	0	0	0	15	1	9	1	67	1	4	0	0
1	2	1	18.46	0	0	0	0	0	0	0	0	0	0	1	0	0	0	0	15	0	14	1	57	1	4	0	0
1	1	0	18.64	1	0	0	1	0	0	0	0	0	0	0	0	0	0	0	15	1	13	2	59	1	5	0	0
0	2	1	19.16	1	0	0	1	0	0	0	0	0	0	0	0	0	0	0	15	1	9	1	51	1	4	0	0
1	2	0	32	1	1	1	1	1	0	0	0	0	0	0	0	0	0	0	15	1	17	2	60	1	4	0	0
1	2	0	24.11	0	0	0	0	0	0	0	0	0	0	0	0	0	0	0	15	0	12	2	57	1	9	0	0
1	2	1	24.03	1	0	0	0	0	0	0	0	0	0	0	0	0	0	0	15	0	14	1	59	1	4	0	0
0	2	0	31	1	0	1	1	0	0	0	0	0	0	0	0	0	0	0	15	1	11	2	58	1	4	0	0
0	2	1	18.07	0	0	0	0	0	0	0	0	0	0	0	0	0	0	0	15	0	0	1	50	1	4	0	0
0	2	1	20.36	1	0	0	1	0	0	0	1	0	0	0	0	0	0	0	15	1	10	2	62	1	4	0	0
1	1	0	23.21	0	0	0	1	0	0	0	0	0	0	0	0	0	0	0	15	1	15	2	61	1	5	0	0
0	2	1	21.45	0	1	0	0	0	0	1	0	0	0	0	0	0	0	0	15	0	10	2	82	1	4	0	0
1	2	0	29.64	1	1	0	0	1	0	1	0	0	0	0	0	0	1	0	15	4	9	1	69	3	9	0	0
1	1	0	22.08	0	0	0	1	1	0	0	1	1	0	0	0	0	0	1	12	1	15	2	56	1	3	0	0
1	2	0	25.51	0	0	0	0	0	0	0	0	0	0	0	0	0	0	0	15	0	12	2	87	1	4	0	0
1	1	1	28	0	0	1	0	1	0	0	0	0	0	0	0	0	0	0	15	0	14	2	64	1	5	0	0
1	7	0	18.34	0	0	0	1	0	0	0	0	0	0	0	0	0	0	0	15	1	12	2	52	1	4	0	0
0	2	1	17.45	0	0	0	1	1	0	0	0	0	0	0	0	0	0	0	15	1	8	1	60	1	4	0	0
0	1	1	28	1	0	1	1	0	0	0	0	0	0	0	0	0	0	0	15	1	10	2	62	1	5	0	0
1	2	0	20.44	0	0	0	1	0	0	0	0	0	0	0	0	0	0	0	15	1	18	1	46	3	4	0	0
2	2	1	20.34	1	0	0	0	0	0	0	0	0	0	0	0	0	0	0	15	2	17	1	63	1	4	0	0
1	2	1	23.91	1	0	0	0	1	0	0	0	0	0	0	0	0	0	0	15	0	15	1	53	1	4	0	0
0	2	1	23.62	0	0	0	0	0	0	0	0	0	1	1	0	0	0	0	15	3	11	2	55	1	4	0	0
0	2	1	25.99	1	0	0	1	0	0	0	0	0	0	0	0	0	0	0	15	1	11	1	53	1	4	0	0
1	1	0	39.12	1	0	0	1	0	0	0	1	1	0	0	0	0	0	0	15	1	12	1	64	1	5	0	0
0	7	0	35.24	1	0	0	1	0	0	0	1	1	0	0	0	0	0	0	15	1	7	2	51	1	4	0	0
1	2	1	19.68	1	1	0	1	1	0	0	0	0	0	1	0	0	0	0	15	1	16	1	65	1	4	0	0
2	2	0	21.34	1	0	0	0	0	0	0	0	0	0	0	0	0	0	0	15	0	14	1	48	1	4	0	0
1	1	1	26	0	0	1	0	0	0	0	0	0	0	0	0	0	0	0	15	0	5	1	61	1	1	0	0
1	2	1	25	1	0	1	0	1	0	0	0	0	0	0	0	0	0	0	15	0	12	2	50	1	4	0	0
2	7	1	24	1	0	1	0	0	0	0	0	0	0	1	0	0	0	0	15	2	14	2	66	1	4	0	0
0	7	1	27	1	0	1	0	1	1	0	0	0	0	0	0	0	0	0	15	3	12	1	50	1	4	0	0
1	2	0	18.46	1	0	0	0	1	0	0	0	0	0	0	0	0	0	0	15	0	5	2	53	1	4	0	0
1	2	1	17.72	1	0	0	0	1	1	0	0	0	0	0	0	0	0	0	15	3	14	1	73	1	4	0	0
1	2	0	24.27	1	0	0	1	0	0	0	0	0	0	0	0	0	0	0	15	2	15	1	53	1	9	0	0
0	2	0	23.83	0	0	0	0	0	0	0	0	0	0	0	0	0	0	0	15	0	1	2	27	1	4	0	0
0	2	0	22.08	1	0	0	0	0	0	0	0	0	0	0	0	0	0	0	15	0	11	1	74	1	4	0	0
1	2	0	21.94	0	0	0	0	1	0	0	0	0	0	0	0	0	0	0	15	0	12	2	32	1	3	0	0
0	1	1	29.36	1	1	0	0	1	0	0	0	0	0	0	1	0	0	0	13	0	6	1	41	1	1	0	0
0	1	0	24	1	0	1	1	0	0	0	0	0	0	0	0	0	0	0	15	1	11	1	56	1	5	0	0
0	2	0	24.95	0	0	1	0	0	0	0	0	0	0	0	1	0	0	0	13	0	5	1	46	1	4	0	0
1	1	0	29	1	0	1	1	1	1	0	0	0	0	0	0	0	0	0	15	1	13	2	69	1	5	0	0
2	2	0	29	1	0	1	0	1	0	0	0	0	0	0	0	0	0	0	15	2	14	1	66	1	4	0	0
1	2	1	25	0	0	1	0	1	0	0	0	0	0	0	0	0	0	0	15	0	5	1	49	1	4	0	0
2	2	0	22.11	0	0	0	0	0	0	0	0	0	0	0	0	0	0	0	15	2	15	1	47	1	4	0	0
1	2	0	22.58	1	0	0	0	1	0	0	0	0	0	0	0	0	0	0	15	0	13	2	70	1	4	0	0
0	2	1	21.17	1	0	0	1	0	0	0	0	0	0	0	0	0	0	0	15	1	10	2	42	1	4	0	0
1	2	0	28	0	0	1	0	1	1	0	0	0	0	0	0	0	0	0	15	0	5	1	50	1	4	0	0
0	2	0	21.58	0	0	0	1	0	0	0	0	0	0	0	0	0	0	1	13	1	9	2	50	1	9	0	0
1	2	1	18.66	1	0	0	0	1	0	0	0	0	0	0	0	0	0	0	15	0	12	2	71	1	4	0	0
1	2	1	19.41	0	0	0	1	0	0	0	1	0	0	0	0	0	0	0	15	1	18	2	55	1	4	0	0
1	7	0	20.35	1	0	0	0	0	0	0	0	0	0	0	0	0	0	0	15	0	5	1	59	1	3	0	0
0	2	0	21.55	1	0	0	0	0	0	0	0	0	0	0	1	0	0	0	12	0	9	1	58	1	9	0	0
1	2	0	24.58	1	0	0	0	0	0	0	0	0	0	0	0	0	0	0	15	0	15	2	67	1	2	0	0
1	2	0	24.09	0	0	0	0	0	0	0	0	0	0	0	0	0	0	0	15	0	5	1	63	1	4	0	0
1	2	0	21.56	1	0	0	0	1	0	0	0	0	0	0	0	0	0	0	15	0	5	1	58	1	4	0	0
0	2	1	32	1	0	1	1	0	0	0	1	0	0	0	0	0	0	0	15	1	11	2	54	1	4	0	0
1	2	1	19.77	0	1	0	1	1	0	0	0	0	0	1	0	0	0	0	15	1	14	1	45	1	4	0	0
0	1	1	21.74	0	0	0	1	0	0	0	0	0	0	0	0	0	0	0	15	1	10	2	53	1	3	0	0
1	9	0	25.15	0	0	0	1	0	0	0	1	0	0	1	0	0	0	0	15	1	14	2	52	1	4	0	0
1	2	0	20.16	1	0	0	0	0	0	0	0	0	0	0	0	0	0	0	15	2	15	1	65	1	4	0	0
0	2	0	22.86	1	0	0	0	0	0	0	0	0	0	0	0	0	0	0	15	0	8	2	74	1	4	0	0
1	2	0	19.89	1	0	0	0	0	0	0	0	0	0	0	0	0	0	0	15	4	13	2	65	1	4	0	0
1	1	0	23	1	0	1	0	0	0	0	0	0	0	0	0	0	0	0	15	0	5	2	74	1	5	0	0
1	2	0	27	1	0	1	1	1	0	0	1	0	0	0	0	0	0	0	15	1	12	2	53	1	4	0	0
0	1	0	17.36	1	0	0	0	0	0	0	0	0	0	0	0	0	0	0	15	0	9	1	69	1	4	0	0
1	2	1	24.62	0	0	0	1	1	0	0	0	0	0	1	0	0	0	0	15	1	15	2	62	1	4	0	0
0	1	1	18.94	1	0	0	1	0	0	0	0	0	0	0	0	0	0	0	15	1	8	2	59	1	2	0	0
2	2	1	23.12	0	0	0	1	0	0	0	0	0	0	0	0	0	0	0	15	2	14	2	67	1	4	0	1
1	2	0	18.27	0	0	0	0	0	0	0	0	0	0	0	0	0	0	0	15	0	13	1	59	1	4	0	0
1	2	0	30	1	1	1	0	1	0	0	0	0	0	0	0	0	0	0	15	0	5	2	61	1	4	0	0
1	2	0	29.29	1	1	0	1	1	0	0	0	0	0	1	0	0	0	0	15	2	13	2	87	1	9	0	0
2	2	1	24	0	0	1	0	0	0	0	0	0	0	1	0	0	0	0	15	2	17	2	67	1	4	0	0
1	2	1	28	1	0	1	0	0	0	0	0	0	0	0	0	0	0	0	15	0	6	2	73	1	4	0	0
1	2	1	19.72	1	0	0	0	0	0	0	0	0	0	0	0	0	0	0	15	0	14	1	63	1	4	0	0
1	1	1	24.88	1	0	0	1	0	0	0	0	0	0	1	0	0	0	0	15	1	13	1	67	1	5	0	0
1	7	1	28	1	1	1	0	1	1	0	0	0	0	1	0	0	0	0	15	0	13	1	65	1	4	0	0
0	1	1	20.27	1	0	0	0	0	0	0	0	0	0	0	0	0	0	0	15	0	11	1	70	1	5	0	0
0	2	0	22.86	1	0	0	1	0	0	0	0	0	0	0	0	0	0	0	15	1	11	2	57	1	4	0	0
0	2	0	18.5	0	0	0	1	0	0	0	1	0	0	0	0	0	0	0	15	1	11	2	45	1	4	0	0
1	1	0	24.12	1	0	1	1	0	0	0	0	0	0	0	0	0	0	0	15	1	18	1	52	1	2	0	0
2	2	1	17.11	1	0	0	0	0	1	0	0	0	0	0	0	0	0	0	15	2	16	1	72	1	4	0	0
0	2	1	24.99	0	0	0	1	0	0	0	0	0	0	0	0	0	0	0	15	1	9	1	63	1	4	0	0
0	2	0	20.27	0	0	0	1	1	0	0	1	0	0	0	0	0	0	0	15	1	11	1	48	1	4	0	0
2	2	1	20.15	1	0	0	0	0	0	0	0	1	0	0	0	0	0	0	15	2	16	1	28	1	4	0	0
0	2	0	19.99	0	0	0	0	0	0	0	0	0	0	0	1	0	0	0	13	0	1	2	32	1	4	0	0
1	2	1	21.84	1	0	0	0	0	0	0	0	0	0	0	0	0	0	0	15	0	13	1	66	1	9	0	0
0	1	0	21.1	0	1	0	1	0	0	0	0	0	0	0	0	0	0	0	15	1	10	1	85	1	5	0	0
0	1	0	22.35	0	0	0	1	0	0	0	0	0	0	0	0	0	0	0	15	1	9	1	71	1	5	0	0
1	1	0	26	1	0	1	1	1	0	0	0	0	0	0	0	0	0	0	15	1	15	1	73	1	5	0	0
0	2	1	18.07	0	0	0	1	0	0	0	0	0	0	0	0	0	0	0	15	1	10	1	64	1	4	0	0
2	2	0	18.68	1	1	0	0	0	0	1	0	0	0	0	0	0	0	0	15	2	18	1	60	1	4	0	0
0	7	0	21.61	1	0	0	1	0	0	0	0	0	0	0	0	0	0	0	15	1	10	1	70	1	4	0	0
1	1	0	29.51	1	1	0	0	1	1	0	0	0	0	0	0	0	0	0	15	0	13	1	74	1	3	0	0
0	2	0	22.81	1	0	0	1	0	1	0	1	0	0	0	0	0	0	0	15	3	9	2	63	1	4	0	0
2	2	0	23.67	1	0	0	0	0	0	0	0	0	0	0	0	0	0	0	15	2	16	2	60	1	4	0	0
0	2	1	20.79	0	0	0	0	0	0	0	0	0	0	0	1	0	0	0	13	0	5	1	29	1	4	0	0
1	2	0	20.04	1	0	0	0	0	0	0	0	0	0	0	0	0	0	0	15	0	12	2	65	1	9	0	0
0	2	0	21.88	1	0	1	0	0	0	0	0	0	0	0	0	0	0	0	15	4	8	1	72	1	4	0	0
1	2	0	23.9	1	1	0	1	1	0	0	0	0	0	0	0	0	0	0	15	2	16	2	60	1	4	0	0
1	2	0	21.09	0	0	0	0	0	0	0	0	0	0	0	0	0	0	0	15	0	6	1	23	1	4	0	0
2	2	0	25	0	0	1	0	0	0	0	0	0	0	0	0	0	0	0	15	2	15	1	76	1	4	0	0
1	1	1	18.35	0	0	0	1	0	0	0	0	0	0	0	0	0	0	0	15	1	16	1	64	1	3	0	0
0	2	0	23.98	0	0	0	0	0	0	0	0	0	0	0	1	0	0	0	14	0	5	1	37	1	8	0	0
1	2	0	28.28	1	1	0	0	1	0	0	0	0	0	1	0	0	0	0	15	0	5	2	82	1	9	0	0
0	1	1	23.61	0	0	0	0	0	0	0	0	0	0	0	1	0	0	0	12	0	8	2	36	1	9	0	0
0	7	0	25.64	1	0	0	1	0	0	0	0	0	0	0	0	0	0	0	15	1	11	2	69	1	5	0	0
0	2	0	30.4	0	1	0	1	1	0	0	0	0	0	0	0	0	0	0	15	1	11	2	60	1	4	0	0
2	2	1	39.34	1	0	1	0	0	0	0	1	0	0	0	0	0	0	0	15	2	16	2	68	1	4	0	0
1	1	0	21.39	0	1	0	1	0	0	0	0	1	0	0	0	0	0	0	15	1	13	2	65	1	5	0	0
0	1	1	23.17	0	0	0	1	0	0	0	0	0	0	0	0	0	0	0	15	1	5	1	63	1	5	0	0
0	1	1	27.24	1	1	0	1	1	0	0	0	0	0	0	0	0	0	0	15	1	9	2	67	1	3	0	0
2	2	1	23.44	0	0	0	0	0	0	0	0	0	0	1	0	0	0	0	15	2	14	2	56	1	4	0	0
2	2	1	36.56	1	0	0	0	0	0	0	1	0	0	0	0	0	0	0	15	2	16	1	44	1	4	0	0
0	7	0	24.26	1	1	0	1	1	0	0	0	0	0	0	0	0	0	0	15	1	10	2	67	1	4	0	0
0	2	1	24.74	0	0	0	1	0	0	0	0	0	0	0	0	0	0	0	15	1	11	1	55	1	4	0	0
2	2	0	17.41	0	0	0	0	0	0	0	0	0	1	0	0	0	0	0	15	2	17	2	30	1	4	0	0
0	2	0	17.83	1	0	0	1	0	0	0	0	0	0	0	0	0	0	0	15	1	10	1	55	1	4	0	0
1	2	0	19.41	1	0	0	0	0	0	0	0	0	0	0	0	0	0	0	15	0	12	1	35	1	8	0	0
0	1	0	23.26	0	0	0	1	0	0	0	0	0	0	0	0	0	0	0	15	1	9	1	62	1	5	0	0
1	1	0	25.53	1	0	0	1	0	0	0	0	0	0	0	0	0	0	0	15	1	15	1	71	1	3	0	0
2	2	1	25.69	1	0	0	0	0	1	0	0	0	0	0	0	0	0	0	15	2	15	1	79	1	5	0	0
1	2	1	26	1	0	1	0	0	0	0	0	0	0	0	0	0	0	0	15	0	5	2	41	1	4	0	0
0	1	0	25.37	0	1	0	1	1	0	0	0	0	0	1	0	0	0	0	15	1	10	1	78	1	5	0	0
2	2	1	20.91	0	0	0	0	0	0	0	0	0	0	1	0	0	0	0	15	2	16	2	68	1	4	0	0
0	7	0	20.81	1	0	0	1	0	0	0	0	0	0	0	0	0	0	0	15	1	11	2	60	1	4	0	0
1	2	1	25.87	1	0	0	0	0	0	0	0	1	0	0	0	0	0	0	15	0	1	2	79	1	4	0	0
2	7	0	17.05	0	0	0	0	0	0	0	0	0	0	0	0	0	0	0	15	2	15	2	71	1	4	0	0
1	2	0	21.94	1	0	0	0	0	0	0	0	0	0	0	0	0	0	0	15	0	0	2	67	1	4	0	0
2	2	0	23.01	1	0	0	0	0	0	0	0	0	0	0	0	0	0	0	15	2	16	2	59	1	4	0	0
1	2	0	25.66	1	0	0	0	0	0	0	0	0	0	0	0	0	0	0	15	0	13	2	65	1	4	0	0
1	2	0	18.43	1	0	0	1	1	0	0	0	0	0	0	0	0	0	0	15	1	15	2	65	1	4	0	0
0	7	0	21.54	0	1	0	0	0	1	1	0	0	1	0	0	0	0	0	15	3	8	2	82	1	5	0	0
1	1	1	30.39	1	1	0	0	1	1	0	0	0	0	0	0	0	0	0	15	0	12	2	65	1	5	0	0
2	2	0	30	0	0	1	0	0	0	0	0	0	0	0	0	0	0	0	15	2	16	2	54	1	4	0	0
1	1	1	27	1	0	1	0	0	0	0	0	0	0	0	0	0	0	0	15	0	14	1	53	1	3	0	0
2	2	1	23	1	1	1	0	1	0	0	0	0	0	0	0	0	0	0	15	2	16	1	56	1	4	0	0
2	2	0	25.9	1	0	0	0	1	0	0	0	0	0	0	0	0	0	0	15	2	15	1	77	1	4	0	0
0	2	1	22.67	0	0	0	0	1	0	0	0	0	0	1	1	0	0	0	12	0	11	1	62	1	4	0	0
1	1	0	23.44	0	0	0	1	0	0	0	1	0	0	0	0	0	0	0	15	1	15	2	53	1	3	0	0
0	2	0	22.7	1	0	0	1	1	0	0	1	0	0	0	0	0	0	0	15	1	7	1	61	1	4	0	0
0	2	0	24.68	1	1	0	1	0	0	0	0	0	0	0	0	0	0	0	15	1	10	1	60	1	4	0	0
0	2	1	26.89	0	1	0	1	1	0	0	0	0	0	1	0	0	0	0	15	1	11	2	77	3	4	0	0
1	2	1	23.29	1	0	0	1	0	0	0	0	0	0	0	0	0	0	0	15	1	14	2	59	1	9	0	0
1	2	1	19.28	0	0	0	1	1	0	0	0	0	0	0	0	0	0	0	15	1	10	1	53	1	4	0	0
1	2	0	21.42	1	0	0	0	0	0	0	0	0	0	0	0	0	0	0	15	0	13	1	71	1	9	0	0
0	2	1	21.73	1	0	0	0	0	0	0	0	0	0	0	1	0	0	0	14	0	12	2	51	1	4	0	0
1	2	0	27.92	1	1	0	0	1	0	0	0	0	0	0	0	0	0	0	15	0	12	2	56	1	4	0	0
0	2	1	17.01	0	1	0	1	0	0	0	1	0	0	0	0	0	0	0	15	1	9	2	49	1	4	0	0
1	2	1	29	1	0	1	0	0	0	0	0	0	0	0	0	0	0	0	15	0	14	1	57	1	4	0	0
0	1	0	23.22	1	0	0	1	1	0	0	1	0	0	0	0	0	0	0	15	1	10	2	53	1	2	0	0
1	2	0	20.97	1	0	0	1	0	0	0	0	0	0	0	0	0	0	0	15	2	16	1	68	1	4	0	0
0	2	0	18.77	1	0	0	0	0	0	0	0	0	0	0	0	0	0	0	15	0	11	2	65	1	4	0	0
0	2	1	18.89	0	0	0	0	0	0	0	0	0	0	0	0	0	0	0	15	0	12	2	50	1	4	0	0
0	2	0	22.05	0	0	0	0	0	0	0	0	0	0	0	1	0	0	0	14	0	5	2	35	1	4	0	0
1	7	0	19.33	1	0	0	0	0	0	0	0	0	0	0	0	0	0	0	15	0	13	2	71	1	4	0	0
1	2	0	18.48	0	0	0	1	0	0	0	0	0	0	0	0	0	0	0	15	1	15	2	64	1	4	0	0
2	1	0	31	1	1	1	0	1	1	0	0	0	0	0	0	0	0	0	15	2	14	2	61	1	5	0	0
2	1	0	29	1	1	1	0	1	1	0	0	0	0	0	0	0	0	0	15	2	15	1	74	1	5	0	0
0	7	0	19.14	0	1	0	1	0	1	0	0	0	0	0	0	0	0	0	15	3	9	1	65	1	4	0	0
0	7	1	30	0	1	1	1	1	0	1	0	0	0	1	0	0	0	0	15	1	9	2	60	1	4	0	0
2	1	1	25	1	0	1	0	0	1	0	0	0	0	1	0	0	0	0	15	2	14	1	62	1	5	0	0
0	2	1	25.73	1	0	0	1	0	0	0	0	0	0	0	0	0	0	0	15	4	9	2	63	1	4	0	0
1	2	0	27.85	1	1	0	1	1	1	0	0	0	0	0	0	0	0	0	15	1	14	2	63	1	4	0	0
0	2	0	18.74	1	0	0	1	0	0	0	0	0	0	0	0	0	0	0	15	1	11	2	66	1	4	0	0
1	2	1	25.95	1	1	0	1	1	0	0	0	0	0	1	0	0	0	0	15	1	12	2	58	1	4	0	0
2	2	0	18.68	0	0	0	1	1	0	0	0	0	0	1	0	0	0	0	15	2	14	2	62	1	4	0	0
2	2	0	22.92	1	0	0	0	1	0	0	0	0	0	0	0	0	0	0	15	2	13	1	59	1	4	0	0
0	2	0	25.5	0	0	0	0	0	1	0	0	0	0	0	0	0	0	0	15	0	8	2	51	1	4	0	0
1	9	0	25	0	0	1	1	0	0	0	0	0	0	0	0	0	0	0	15	1	13	1	67	1	9	0	0
0	7	0	18.21	1	0	0	1	0	0	0	0	0	0	0	0	0	0	0	15	1	13	1	45	1	4	0	0
1	7	1	24.7	1	0	0	1	0	0	0	0	1	0	0	0	0	0	0	15	1	14	1	49	1	4	0	0
2	2	0	32	1	0	1	1	0	1	0	0	0	0	0	0	0	0	0	15	2	16	1	56	1	4	0	1
1	2	0	22.98	0	0	0	1	0	0	0	0	0	0	0	0	0	0	0	15	1	15	2	51	1	4	0	0
0	2	0	31	1	1	1	1	1	1	0	0	0	0	0	0	0	0	0	15	1	6	2	59	1	4	0	0
0	1	1	20.92	0	0	0	0	0	0	0	0	0	0	0	1	0	0	0	13	0	10	2	39	2	2	0	0
0	2	1	24.31	0	0	0	1	0	0	0	0	0	0	0	0	0	0	0	15	1	11	2	51	1	4	0	0
0	2	0	19.9	1	0	0	1	1	0	0	0	1	0	0	0	0	0	0	15	1	10	2	73	1	4	0	0
0	2	0	20.72	1	0	0	1	0	0	0	0	0	0	0	0	0	0	0	15	1	8	1	57	1	4	0	0
1	1	1	22.31	1	1	0	1	0	0	0	0	0	0	0	0	0	0	0	15	1	11	1	71	1	9	0	0
0	2	1	28.2	1	1	0	0	1	1	0	0	0	0	0	0	0	0	0	15	0	5	2	47	1	9	0	0
0	2	0	20.17	1	0	0	1	1	0	0	0	0	0	0	0	0	0	0	15	1	10	2	44	1	4	0	0
2	2	1	30	1	0	1	1	1	0	0	0	0	0	1	0	0	0	0	15	2	14	2	75	1	4	0	0
0	2	0	29.66	0	0	1	1	0	0	0	0	0	0	0	0	0	0	0	15	1	9	1	61	1	4	0	0
1	2	0	18.64	1	0	0	1	0	0	0	0	0	0	0	0	0	0	0	15	4	17	2	65	1	4	0	0
1	2	0	20.58	0	0	0	1	0	0	0	0	0	0	0	0	0	0	0	15	1	14	1	71	1	4	0	0
0	2	1	41.46	1	0	0	0	0	0	0	1	0	0	0	0	0	0	0	15	0	10	1	31	1	4	0	0
0	2	0	22.7	0	0	0	1	0	0	0	0	0	0	0	0	0	0	0	15	1	9	1	64	1	4	0	0
1	1	1	19.08	0	0	0	1	0	0	0	0	0	0	1	0	0	0	0	15	1	17	1	64	1	5	0	0
1	2	0	18.82	0	0	0	1	0	0	0	1	0	0	0	0	0	0	0	15	1	17	2	58	1	4	0	0
0	1	1	23.24	1	0	0	0	1	0	0	0	0	0	0	1	0	0	0	13	0	5	1	47	1	9	0	0
0	2	0	22.97	1	0	0	0	0	0	0	0	1	0	0	0	0	0	0	15	4	11	1	68	1	4	0	0
1	1	0	20.96	0	0	0	0	0	0	0	0	0	0	0	0	0	0	0	15	0	5	1	61	1	2	0	0
0	2	1	21.24	1	0	0	1	0	0	0	0	0	0	0	0	0	0	0	15	1	9	1	45	1	4	0	0
0	7	0	17.63	0	0	0	0	0	0	0	0	0	0	0	1	0	0	0	13	0	7	2	37	1	3	0	0
1	2	1	23	1	0	1	0	0	0	0	0	0	0	1	0	0	0	0	15	0	5	1	71	1	4	0	0
0	2	0	18.59	0	0	0	1	0	1	0	0	0	0	0	0	0	0	0	15	1	8	2	45	1	4	0	0
1	2	1	24.86	1	0	0	0	0	0	0	0	0	0	0	0	0	0	0	15	0	15	1	54	1	4	0	0
1	2	1	19.75	0	0	0	0	0	0	0	0	1	0	0	0	0	0	0	15	0	5	1	52	1	4	0	0
1	2	0	23.47	1	1	0	0	0	0	0	0	0	0	0	0	0	0	0	15	0	12	1	57	1	4	0	0
1	2	0	23.02	1	0	0	0	0	0	0	0	0	0	0	0	0	0	0	15	2	17	1	60	1	9	0	0
0	2	0	17.55	1	0	0	1	0	0	0	0	0	0	0	0	0	0	0	15	1	10	2	48	1	4	0	0
1	2	0	20.85	1	0	0	0	0	0	0	0	0	0	0	0	0	0	0	15	0	15	2	57	1	4	0	0
1	2	1	21.87	1	0	0	0	0	0	0	0	1	0	0	0	0	0	0	15	0	5	1	54	1	4	0	0
0	2	0	24.22	0	0	0	1	0	0	0	0	0	0	0	0	0	0	0	15	1	11	1	58	1	4	0	0
0	2	0	22.2	1	0	0	1	0	0	0	0	0	0	0	0	0	0	0	15	1	10	1	63	1	4	0	0
1	2	0	21.97	1	0	0	1	0	0	0	0	0	0	0	0	0	0	0	15	2	14	1	42	1	4	0	0
1	1	1	30.38	1	1	0	0	1	0	0	0	0	0	0	0	0	0	0	15	0	13	1	74	1	5	0	0
1	2	1	24.41	1	0	0	0	0	0	0	0	0	0	0	0	0	0	0	15	0	5	1	57	1	4	0	0
1	1	1	30	1	0	1	1	0	0	0	0	0	0	0	0	0	0	0	15	1	15	1	60	1	5	0	0
1	1	0	17.24	0	0	0	1	0	0	0	1	0	0	0	0	0	0	0	15	1	14	2	59	1	5	0	0
0	2	1	23.12	0	0	0	1	0	0	0	0	0	0	0	0	0	0	0	15	1	8	2	55	1	4	0	0
1	2	0	23.98	0	0	0	0	1	0	0	0	0	0	0	0	0	0	0	15	0	11	1	78	1	4	0	0
1	1	0	38.36	1	0	0	1	0	0	0	1	0	0	0	0	0	0	0	15	1	11	2	72	1	5	0	0
2	2	1	29.86	1	1	0	0	1	0	0	0	0	0	1	0	1	0	0	14	2	17	1	53	1	4	0	0
0	7	0	21.1	1	0	0	0	0	0	0	0	0	0	0	0	0	0	0	15	0	11	2	63	1	4	0	0
0	7	1	24.89	1	0	0	0	0	0	0	0	0	0	0	1	0	0	0	13	0	5	1	44	1	2	0	0
1	2	1	19.74	1	0	0	0	1	1	0	0	0	0	0	0	0	0	0	15	0	5	2	59	1	4	0	0
1	1	0	28	1	1	1	0	0	1	1	0	0	0	0	0	0	0	0	15	3	15	1	63	1	5	0	0
1	1	0	22.09	1	1	0	0	0	0	0	0	0	0	0	0	0	0	0	15	0	5	1	80	1	4	0	0
1	2	0	22.73	0	0	0	1	0	0	0	1	0	0	0	0	0	0	0	15	1	13	2	53	1	9	0	1
2	7	0	24.05	0	0	0	0	1	1	0	0	0	0	0	0	0	0	0	15	2	17	1	78	1	5	0	0
0	2	1	17.35	1	0	0	0	0	0	0	0	0	0	0	0	0	0	0	15	0	11	1	54	1	4	0	0
1	2	0	23.83	1	0	0	1	0	0	0	0	0	1	0	0	0	0	0	15	3	17	2	67	1	4	0	0
1	2	0	20.71	0	0	0	0	0	0	0	1	0	0	0	0	0	0	0	15	0	12	1	68	1	9	0	0
2	2	0	21.58	0	0	0	1	0	0	0	0	0	0	0	0	0	0	0	15	2	13	1	65	1	4	0	0
2	7	0	23.61	1	0	0	0	0	0	0	0	0	0	0	0	0	0	0	15	0	14	2	60	1	4	0	0
0	2	0	19.39	1	0	0	1	1	0	0	0	0	0	0	0	0	0	0	15	1	13	1	61	1	4	0	0
1	7	1	23.71	1	1	0	1	0	0	0	0	0	0	0	0	0	0	0	15	1	12	1	44	1	4	0	0
0	1	0	17.13	0	0	0	1	0	0	0	0	0	0	0	0	0	0	0	15	1	12	2	44	1	2	0	0
2	1	1	23.81	1	0	0	0	0	0	0	0	1	0	0	0	0	0	0	15	2	15	1	47	1	3	0	0
1	1	1	24.01	0	0	0	1	0	0	0	0	0	0	0	0	0	0	0	15	1	15	2	61	1	5	0	0
2	2	1	22.52	1	0	0	0	0	0	0	0	0	0	0	0	0	1	0	15	4	10	1	25	1	4	0	0
0	1	0	29	0	0	1	0	0	0	0	1	0	0	0	0	0	0	1	13	0	10	2	75	1	9	0	0
2	1	0	19.88	0	0	0	1	1	0	0	0	0	0	0	0	0	0	0	15	2	15	1	62	1	5	0	1
0	2	0	20.61	0	0	0	1	0	0	0	0	0	0	0	0	0	0	0	15	1	8	2	51	1	4	0	0
1	2	0	24.07	1	0	0	0	0	0	0	0	0	0	0	0	0	0	0	15	0	13	2	48	1	4	0	0
0	1	0	23.59	1	0	0	1	1	1	0	0	0	0	0	0	0	0	0	15	1	9	2	65	1	5	0	0
1	2	0	21.45	1	0	0	0	1	0	0	0	0	0	0	0	1	0	0	14	0	14	2	69	1	4	0	0
0	2	0	17.86	1	0	0	1	0	0	0	0	0	0	0	0	0	0	0	15	1	11	2	55	1	4	0	0
2	2	0	26	1	0	1	0	0	1	0	0	0	0	0	0	0	0	0	15	2	15	1	65	1	4	0	0
2	2	1	18.35	1	0	0	0	0	0	0	0	0	0	0	0	0	0	0	15	0	14	1	50	1	4	0	0
1	2	0	19.14	0	0	0	1	0	0	0	1	0	0	0	0	0	0	0	15	1	13	1	43	1	4	0	0
1	2	0	25.74	0	1	0	0	1	1	1	0	0	0	0	0	0	0	0	15	0	14	2	58	1	4	0	0
1	1	1	20.8	0	0	0	1	0	0	0	0	0	0	0	0	0	0	0	15	1	14	2	68	1	9	0	0
2	7	1	18.75	0	0	0	0	0	0	0	0	0	0	0	0	0	0	0	15	2	15	1	46	1	4	0	0
1	7	0	23.56	1	1	0	1	0	0	0	0	0	0	0	0	0	0	0	15	2	16	1	85	1	5	0	0
0	2	0	17.8	1	0	0	1	0	0	0	0	0	0	0	0	0	0	0	15	1	9	1	60	1	9	0	0
0	2	0	22.83	0	0	0	0	0	0	0	0	0	1	0	0	0	0	0	15	3	10	1	16	2	6	0	0
0	2	0	30	1	0	1	1	0	0	0	0	0	0	0	0	0	0	0	15	1	7	2	48	1	4	0	0
1	1	0	31	1	0	1	1	0	0	0	0	0	0	0	0	0	0	0	15	1	12	1	75	1	2	0	0
1	7	0	20.85	0	0	0	0	1	1	0	0	0	0	0	0	0	0	0	15	3	14	1	74	1	5	0	0
1	2	0	36.31	1	1	1	0	1	1	0	1	0	0	0	0	0	0	0	15	3	14	1	64	1	4	0	0
0	2	0	24	1	0	1	1	0	0	0	0	0	0	0	0	0	0	0	15	1	9	1	53	1	4	0	0
0	2	0	29.65	0	1	0	1	1	0	0	0	0	0	0	0	0	0	0	15	1	9	2	62	1	4	0	0
1	2	0	18.7	1	0	0	0	0	0	0	0	0	0	0	0	0	0	0	15	0	5	2	53	1	4	0	0
0	1	0	22.45	0	0	0	1	1	0	0	0	0	0	0	0	0	0	0	15	1	8	2	58	1	5	0	0
1	1	0	25.55	1	0	0	0	0	0	0	0	0	0	0	0	0	0	0	15	0	5	2	54	1	5	0	0
2	2	1	28	1	0	1	0	0	0	0	0	0	0	0	0	0	0	0	15	2	15	1	56	1	4	0	0
0	2	1	20.78	1	0	0	1	0	0	0	0	0	0	0	0	0	0	0	15	1	15	2	48	1	4	0	0
1	1	0	21.04	1	0	0	0	0	0	0	0	0	0	0	0	0	0	0	15	0	13	2	53	1	2	0	0
1	2	1	30	1	1	1	0	1	0	0	0	0	0	0	0	0	0	0	15	0	5	2	77	1	9	0	0
1	2	1	32	1	0	1	1	0	0	0	0	0	0	0	0	0	0	0	15	1	15	2	69	1	4	0	0
1	2	0	23	1	1	1	1	0	0	0	0	0	0	1	0	0	0	0	15	1	12	2	66	1	4	0	0
1	2	0	19.7	0	0	0	1	0	0	0	0	0	0	0	0	0	0	0	15	1	12	1	47	1	4	0	0
0	2	0	21.43	0	0	0	0	0	0	0	0	0	0	0	1	0	0	0	14	0	10	2	37	1	4	0	0
1	2	0	21.18	1	0	0	0	0	0	0	0	0	0	0	0	0	0	0	15	0	12	2	46	1	4	0	0
1	1	0	18.08	1	0	0	0	0	0	0	0	0	0	0	0	0	0	0	15	0	13	1	63	1	9	0	0
0	2	0	24.87	1	0	0	0	0	1	0	0	0	0	0	0	0	0	0	15	0	10	1	48	1	4	0	0
2	2	1	17.66	0	0	0	0	1	0	0	0	0	0	1	0	0	0	0	15	2	16	1	74	1	4	0	0
0	2	1	20.44	0	0	0	1	0	0	0	0	0	0	0	0	0	0	0	15	1	10	1	68	1	4	0	0
0	1	0	24.46	0	0	0	0	0	0	0	0	0	0	0	0	0	0	0	15	0	8	1	21	2	2	0	0
1	2	0	22.94	1	0	0	0	1	0	0	1	0	0	0	0	0	0	0	15	0	5	2	70	1	4	0	0
1	2	0	18.63	1	0	0	0	0	0	0	0	0	0	0	0	0	0	0	15	0	13	1	47	1	4	0	0
2	1	0	22.88	1	0	0	0	0	0	0	0	0	0	0	0	0	0	0	15	2	14	1	61	1	9	0	0
1	1	0	24.57	1	0	0	1	0	0	0	0	0	0	0	0	0	0	0	15	1	15	2	50	1	2	0	0
0	2	1	26	1	0	1	1	0	0	0	0	0	0	0	0	0	0	0	15	1	8	2	57	1	4	0	0
1	1	0	18.53	0	0	0	1	1	0	0	1	0	0	0	0	0	0	0	15	1	15	1	51	1	2	0	0
0	2	1	19.69	1	0	0	1	0	0	0	0	0	0	0	0	0	0	0	15	1	10	2	63	1	4	0	0
0	2	0	28.34	0	1	0	1	1	0	0	1	0	0	0	0	0	0	0	15	1	8	2	48	1	4	0	0
1	7	0	28.56	0	1	1	1	1	1	0	0	0	0	0	0	0	0	0	15	2	14	1	77	1	9	0	0
1	2	0	19.41	0	0	0	0	0	0	0	0	0	0	0	0	0	0	0	15	0	12	2	41	1	4	0	0
1	1	0	30	1	1	1	0	1	0	0	0	0	0	0	0	0	0	0	15	0	12	2	63	1	5	0	0
2	2	0	28	1	1	1	0	1	0	0	0	0	0	0	0	0	0	0	15	2	14	2	69	1	3	0	0
1	1	1	18.78	0	0	0	1	1	0	0	1	0	0	1	0	0	0	0	15	1	15	1	62	1	5	0	0
0	7	1	21.88	0	0	0	0	0	1	0	0	0	1	0	0	0	0	0	15	3	15	2	71	1	9	0	0
1	2	0	20.89	0	0	0	1	0	0	0	0	0	0	0	0	0	0	0	15	1	12	1	38	1	4	0	0
1	2	0	18.23	0	0	0	0	0	0	0	0	0	0	0	1	0	0	0	14	0	13	2	46	1	4	0	0
2	2	0	24.9	1	0	0	0	0	0	0	0	0	0	0	0	0	0	0	15	0	15	1	52	1	4	0	0
0	2	0	22.77	1	0	0	1	0	0	0	0	0	0	0	0	0	0	0	15	1	7	2	59	1	4	0	0
2	2	0	31	1	0	1	0	1	0	0	0	0	0	0	0	0	0	0	15	2	15	2	66	1	4	0	0
2	2	1	21.49	1	0	0	1	0	1	0	0	1	0	0	0	0	0	0	15	2	14	2	62	1	4	0	1
0	2	1	23.46	0	0	0	1	1	0	0	0	0	0	0	0	0	0	0	15	1	10	2	67	1	4	0	0
1	2	0	17.93	1	0	0	1	1	0	0	0	0	0	0	0	0	0	0	15	1	11	2	66	1	4	0	0
0	1	0	22.84	0	0	0	1	1	0	0	0	0	0	0	0	0	0	0	15	1	11	1	57	1	5	0	0
0	1	0	20.97	1	1	0	0	0	0	0	0	0	0	0	1	0	0	0	12	0	11	1	37	1	2	0	0
1	1	0	25	1	1	1	1	1	0	0	0	1	0	0	0	0	0	0	15	1	9	2	61	1	5	0	0
1	7	0	25.86	1	0	0	0	0	0	0	0	0	0	0	0	0	0	0	15	0	11	2	75	1	4	0	0
1	2	1	21.45	1	0	0	0	0	0	0	0	1	0	0	0	0	0	0	15	0	15	1	69	1	4	0	0
2	1	0	24.8	1	0	0	0	0	0	0	0	0	0	0	0	0	0	0	15	2	14	1	51	1	3	0	0
1	2	0	27	1	0	1	0	0	0	0	0	0	0	0	0	0	0	0	15	0	6	1	54	1	4	0	0
1	7	0	17.29	1	0	0	0	1	0	0	0	0	0	0	0	0	0	0	15	0	5	1	56	1	4	0	0
1	2	0	30	1	1	1	0	0	0	0	0	0	0	0	0	0	0	0	15	0	14	2	65	1	9	0	0
0	2	1	18.75	1	0	0	1	0	0	0	0	0	0	0	0	0	0	0	15	1	9	1	62	1	4	0	0
2	1	1	29	1	0	1	0	0	0	0	1	0	0	0	0	0	0	0	15	2	14	1	49	1	3	0	0
0	7	0	18.2	1	1	0	0	0	0	0	0	0	0	0	0	0	0	0	15	0	0	1	71	1	4	0	0
2	2	0	29	1	0	1	0	1	0	0	0	0	0	0	0	0	0	0	15	2	15	2	78	1	9	0	0
2	1	0	19.02	1	1	0	0	0	1	0	0	0	0	0	0	0	0	0	15	2	17	2	48	1	2	0	0
1	2	0	20.93	1	0	0	1	0	0	0	0	0	0	0	0	0	0	0	15	1	14	2	77	3	4	0	0
0	2	0	27	1	0	1	1	0	0	0	0	0	0	0	0	0	0	0	15	1	9	2	60	1	4	0	0
1	2	0	20.41	0	0	0	1	1	0	0	0	0	0	0	0	0	0	0	15	1	17	2	42	1	4	0	0
0	2	0	32	1	0	1	1	1	0	0	0	0	0	0	0	0	0	0	15	4	7	2	62	1	4	0	0
0	1	0	24.49	0	0	0	1	0	0	0	0	0	0	0	0	0	0	0	15	1	12	2	51	1	3	0	0
1	2	0	21.59	1	0	0	1	0	0	0	0	0	0	0	0	0	0	0	15	1	17	1	82	1	4	0	0
1	2	0	19.2	0	0	0	1	0	0	0	0	0	0	0	0	0	0	0	15	1	15	2	40	1	4	0	0
0	2	0	26.39	1	1	0	1	1	0	0	0	0	0	0	0	0	0	0	15	1	10	1	60	1	4	0	0
1	2	0	24.01	0	0	0	1	0	0	0	1	1	1	0	0	0	0	0	15	3	15	1	55	1	4	0	0
2	7	0	28.44	1	1	0	0	1	0	0	0	0	0	0	0	0	0	0	15	2	18	2	73	1	4	0	0
0	2	0	18.27	1	0	0	0	0	0	0	0	0	0	0	0	0	0	0	15	0	9	2	62	1	4	0	0
1	2	0	25.4	1	1	0	1	1	0	0	0	0	0	0	0	0	0	0	15	1	18	1	62	1	4	0	0
1	2	0	19.99	0	0	0	1	0	0	0	0	0	0	0	0	0	0	0	15	1	14	2	65	1	4	0	0
0	2	0	29	1	0	1	1	0	0	0	0	0	0	0	0	0	0	0	15	1	8	2	50	1	4	0	0
0	2	0	20.47	0	0	0	0	0	0	0	0	0	0	0	0	0	0	0	15	0	9	2	55	1	4	0	0
1	2	1	23.29	0	0	0	0	0	0	0	0	0	0	0	0	0	0	0	15	0	12	2	45	1	4	0	0
1	2	0	31	1	1	1	1	1	0	0	0	0	0	1	0	0	0	0	15	1	16	2	69	1	4	0	0
1	2	0	23.22	1	0	0	1	1	0	0	0	0	0	1	0	0	0	0	15	1	15	1	53	1	4	0	0
1	2	1	20.08	0	0	0	1	0	1	0	0	0	0	1	0	0	0	0	15	1	14	2	70	1	4	0	0
1	1	0	24	1	0	1	1	0	0	0	0	0	0	0	0	0	0	0	15	1	11	2	63	1	5	0	0
1	1	0	18.29	0	0	0	0	0	0	0	0	0	0	0	0	0	0	0	15	4	12	1	72	1	5	0	0
0	1	0	26.36	1	1	0	1	1	0	0	1	0	0	0	0	0	0	0	15	1	11	1	61	1	5	0	0
0	2	0	24.24	0	0	0	1	0	0	0	1	0	0	0	0	0	0	0	15	1	11	1	62	1	4	0	0
1	1	0	29.98	0	1	0	1	1	1	0	0	0	0	0	0	0	0	0	15	1	15	1	58	1	3	0	0
0	2	1	19.04	0	0	0	1	0	0	0	1	0	0	0	0	0	0	0	15	1	14	2	47	1	4	0	0
0	2	0	28	1	1	1	0	1	0	0	0	0	0	0	0	0	0	0	15	0	5	2	70	1	4	0	0
1	1	0	27.96	1	1	0	0	1	0	0	0	0	0	0	0	0	0	0	15	0	12	1	65	1	5	0	0
1	2	0	23.64	1	0	0	0	0	0	0	0	0	0	0	0	0	0	0	15	0	13	2	54	1	4	0	0
0	2	0	24.22	0	0	0	0	0	0	0	0	0	0	0	0	0	0	0	15	0	5	1	48	1	4	0	0
0	1	1	18.13	0	0	0	0	0	0	0	1	0	0	0	1	0	0	0	13	0	9	1	37	1	2	0	0
2	2	1	23.17	0	0	0	0	0	0	0	0	0	0	0	0	0	0	0	15	2	13	1	55	1	4	0	0
0	2	0	30	1	0	1	1	0	0	0	0	0	0	0	0	0	0	0	15	1	10	2	65	3	4	0	0
1	2	0	18.78	0	0	0	0	0	0	0	1	0	0	0	0	0	0	0	15	0	5	1	52	1	4	0	0
1	2	0	22.4	1	0	0	0	0	0	0	1	0	0	0	0	0	0	0	15	0	5	2	48	1	4	0	0
1	1	0	25.74	1	1	0	1	1	0	0	0	0	0	0	0	0	0	0	15	1	11	1	62	1	5	0	0
0	2	0	18.11	1	0	0	0	0	0	0	1	0	0	0	0	0	0	0	15	0	11	2	42	1	4	0	0
0	1	1	19.42	1	0	0	0	0	0	0	0	0	0	1	0	0	0	0	15	0	10	1	83	1	5	0	0
1	2	0	21.05	0	0	0	0	1	0	0	0	0	0	0	0	0	0	0	15	0	13	1	64	1	4	0	0
1	2	1	25	1	0	1	0	0	0	0	0	0	0	0	0	0	0	0	15	2	13	1	62	1	4	0	0
1	1	1	20.92	1	0	0	1	0	0	0	0	0	0	0	0	0	0	0	15	1	14	2	58	1	2	0	0
1	7	0	22.41	1	0	0	0	1	0	0	1	0	0	0	0	0	0	0	15	0	5	1	89	1	4	0	0
1	2	1	21.45	0	0	0	1	0	0	0	0	0	0	0	0	0	0	0	15	1	12	1	63	1	4	0	0
1	2	0	24.34	1	0	0	1	0	0	0	0	0	0	0	0	0	0	0	15	1	12	1	51	1	4	0	0
1	2	1	25.59	0	0	0	0	0	0	0	0	0	0	0	0	0	0	0	15	0	5	1	35	1	4	0	0
1	2	0	30	1	0	1	0	0	0	0	1	1	0	0	0	0	0	0	15	2	14	2	79	1	9	0	0
0	7	0	25.66	1	0	1	1	0	0	0	0	0	0	0	0	0	0	0	15	1	9	2	48	1	8	0	0
0	7	1	26.18	1	1	0	1	1	1	0	0	0	0	0	0	0	0	0	15	3	11	2	60	1	5	0	0
1	2	0	23.74	0	0	0	0	0	0	0	0	0	0	0	0	0	0	0	15	0	12	1	63	1	4	0	0
0	2	1	19.07	1	0	0	0	0	0	0	0	0	0	0	0	0	0	0	15	0	0	1	48	1	9	0	0
1	2	0	18.87	1	0	0	0	0	0	0	0	0	0	0	0	0	0	0	15	0	11	1	64	1	4	0	0
1	1	1	18.01	1	0	0	1	0	0	0	0	0	0	0	0	0	0	0	15	1	12	1	54	1	3	0	0
0	2	0	20.73	0	0	0	1	0	0	0	0	0	0	0	0	0	0	0	15	1	11	1	32	1	4	0	0
0	2	1	23.36	0	0	0	0	0	0	0	0	0	0	0	0	0	0	0	15	0	1	1	45	1	4	0	0
1	2	0	21.41	1	0	0	1	0	0	0	0	0	0	0	0	0	0	0	15	1	17	2	59	1	4	0	0
1	1	0	21.42	1	0	0	1	0	0	0	0	0	0	0	0	0	0	0	15	1	8	2	45	1	9	0	0
1	9	0	21.62	0	1	0	0	0	0	1	0	0	0	0	0	0	0	0	15	0	5	1	65	1	5	0	0
0	2	0	18.61	1	0	0	0	0	0	0	0	0	0	0	0	0	0	0	15	0	10	2	78	1	4	0	0
1	2	0	18.83	1	0	0	1	1	0	0	0	0	0	0	0	0	0	0	15	1	14	1	43	1	9	0	0
0	2	0	19.94	0	0	0	1	0	0	0	0	0	0	0	0	0	0	0	15	1	9	1	39	1	9	0	0
0	2	1	19.14	1	0	0	0	0	0	0	0	0	0	0	0	0	0	0	15	0	5	1	46	1	4	0	0
1	2	0	18.31	1	1	0	0	0	0	0	0	0	0	0	0	0	0	0	15	0	12	1	63	1	4	0	0
1	1	0	20.11	1	0	0	1	0	0	0	0	0	0	0	0	0	0	0	15	1	15	1	58	1	2	0	0
1	2	0	23	1	0	1	0	0	0	0	0	0	0	0	0	0	0	0	15	0	6	2	50	1	4	0	0
1	2	0	28	1	1	1	0	1	0	0	0	0	0	0	0	0	0	0	15	0	5	1	76	1	4	0	0
0	2	1	21.75	0	0	0	0	0	1	0	0	0	0	0	0	0	0	0	15	0	0	1	47	1	4	0	0
0	2	1	25	1	0	1	1	0	0	0	0	0	0	0	0	0	0	0	15	1	11	2	73	1	4	0	0
1	7	0	25.28	0	0	0	1	0	0	0	0	1	0	0	0	0	0	0	15	1	10	1	46	1	3	0	0
0	2	0	23.44	1	0	0	1	0	0	0	0	0	0	0	0	0	0	0	15	1	9	1	61	1	4	0	0
0	2	0	28	1	0	1	1	0	0	0	0	0	0	0	0	0	0	0	15	1	9	1	56	1	4	0	0
0	2	0	19.5	0	0	0	0	0	0	0	1	0	0	0	0	0	0	0	15	0	11	2	60	1	4	0	0
1	1	1	18.73	0	0	0	1	1	0	0	0	0	0	1	0	0	0	0	15	1	13	1	59	1	2	0	0
1	1	1	23.01	1	0	0	1	1	0	0	0	0	0	0	0	0	0	0	15	1	12	1	53	1	2	0	0
1	2	0	22.6	1	0	0	1	0	0	0	0	0	0	0	0	0	0	0	15	1	17	2	63	1	4	0	0
2	2	0	23	1	0	1	0	0	0	0	0	0	0	0	0	0	0	0	15	2	15	1	62	1	4	0	0
1	7	1	21.13	1	0	0	0	0	1	0	0	0	0	1	0	0	0	0	15	0	6	2	69	3	4	0	0
0	1	1	19.33	0	0	0	1	0	0	0	0	0	0	0	0	0	0	0	15	1	11	1	53	1	3	0	0
1	2	1	31	1	0	1	0	0	1	0	0	0	0	1	0	0	0	0	15	0	5	1	62	1	4	0	0
0	2	0	25.88	0	1	0	0	0	0	0	0	0	1	0	0	0	0	0	15	3	9	1	50	1	4	0	0
1	2	1	23	0	0	1	0	1	0	0	0	0	0	0	0	0	0	0	15	0	6	1	71	1	4	0	0
0	2	0	21.53	1	0	0	0	0	0	0	0	0	0	0	0	0	0	0	15	0	10	2	71	1	4	0	0
1	2	0	23.42	1	0	0	1	0	0	0	0	0	0	0	0	0	0	0	15	1	13	1	63	1	4	0	0
1	2	0	20.56	1	0	0	0	0	0	0	1	0	0	0	0	0	0	0	15	0	5	2	60	1	4	0	0
1	2	1	25.39	1	0	0	1	0	0	0	1	0	0	0	0	0	0	0	15	1	14	2	49	1	4	0	0
1	2	0	20.63	1	1	0	1	0	0	0	0	0	0	0	0	0	0	0	15	1	12	2	53	1	4	0	0
1	2	0	28	1	0	1	1	1	0	0	0	0	0	0	0	0	0	0	15	1	13	1	58	1	4	0	0
0	2	0	18.27	1	1	0	0	0	0	1	0	0	0	0	0	0	0	0	15	0	5	2	48	1	4	0	0
1	2	1	24.5	0	0	0	1	1	0	0	0	0	0	0	0	0	0	0	15	1	12	2	49	1	4	0	0
1	1	0	20.41	1	0	0	1	0	0	0	0	0	0	0	0	0	0	0	15	1	13	2	62	1	5	0	0
0	2	0	25.9	1	0	0	1	0	0	0	1	0	0	0	0	0	0	0	15	1	8	2	56	1	4	0	0
0	2	1	26.63	1	1	0	1	1	0	0	0	0	0	0	0	0	0	0	15	1	10	1	51	1	4	0	0
1	2	0	18.22	1	0	0	1	0	0	0	0	0	0	0	0	0	0	0	15	1	14	2	62	1	4	0	0
0	2	0	24.21	0	0	0	0	0	0	0	0	0	0	1	0	0	0	0	15	0	11	1	88	1	4	0	0
2	2	1	19.26	0	0	0	0	0	1	0	0	0	0	0	0	0	0	0	15	2	14	1	73	1	4	0	0
1	2	1	19.37	1	0	0	0	0	1	0	1	1	0	0	0	0	0	0	15	0	13	1	63	1	4	0	0
2	2	1	20.91	1	0	0	0	0	1	0	0	0	0	0	0	0	0	0	15	2	15	1	53	1	4	0	0
1	2	0	24.06	0	0	0	1	0	0	0	0	0	0	0	0	0	0	0	15	1	17	2	60	1	4	0	0
0	2	0	20.69	1	0	0	0	0	0	0	0	0	0	0	0	0	0	0	15	0	8	2	89	1	4	0	0
2	2	1	31	1	1	1	1	1	0	0	0	0	0	0	0	0	0	0	15	2	14	2	54	1	4	0	0
2	2	1	24.5	0	0	0	0	1	0	0	0	0	0	1	0	0	0	0	15	2	15	2	65	1	4	0	0
1	2	0	24.31	0	0	0	0	1	1	0	0	0	0	0	0	0	0	0	15	0	5	1	41	1	4	0	0
0	2	1	21.84	0	0	0	1	0	0	0	0	0	0	1	0	0	0	0	15	1	9	1	51	1	4	0	0
1	2	0	19.12	1	0	0	0	0	0	0	0	1	0	0	0	0	0	0	15	2	18	1	71	1	4	0	0
0	2	0	25.27	1	1	0	0	1	0	0	1	1	0	0	0	0	0	0	15	0	8	2	74	1	9	0	0
2	2	0	32	1	0	1	0	0	0	0	0	0	0	0	0	0	0	0	15	2	17	2	64	1	4	0	0
1	2	1	28	0	0	1	1	0	0	0	0	0	0	0	0	0	0	0	15	1	14	1	79	1	4	0	0
1	1	0	24.44	1	0	0	1	0	0	0	0	0	0	0	0	0	0	0	15	1	18	1	51	1	2	0	0
0	7	0	20.07	1	0	0	1	0	0	0	0	0	0	0	1	0	0	0	13	1	11	1	51	1	4	0	0
0	2	1	21.17	0	0	0	0	0	0	0	0	0	0	0	1	0	0	0	12	0	5	1	44	1	4	0	0
2	2	1	18.15	1	1	0	0	1	1	0	0	0	0	0	0	0	0	0	10	2	16	2	68	1	4	1	0
1	2	0	20.78	0	0	0	0	0	0	0	0	0	0	0	0	0	0	0	15	0	12	2	30	1	4	0	0
2	2	0	25	1	0	1	0	0	0	0	0	0	0	0	0	0	0	0	15	2	15	1	47	1	4	0	0
2	2	0	31	1	0	1	0	1	0	0	0	0	0	0	0	0	0	0	15	2	15	2	56	1	4	0	0
1	1	0	24.09	0	0	1	1	0	0	0	0	0	0	0	0	0	0	0	15	1	13	2	76	1	5	0	0
1	2	1	23.51	1	0	0	0	0	0	0	0	0	0	0	0	0	0	0	15	0	15	1	57	1	4	0	0
1	2	0	29.59	0	1	0	1	1	0	0	1	0	0	0	0	0	0	0	15	1	13	2	68	1	4	0	0
2	2	1	25.55	1	0	0	0	0	0	0	0	0	0	0	0	0	0	0	15	2	15	1	61	1	4	0	0
1	2	0	21.81	0	0	0	0	0	0	0	0	0	0	0	0	0	0	0	15	0	5	1	17	2	6	0	0
0	2	0	21.54	0	0	0	1	0	0	0	0	0	0	0	0	0	0	0	15	1	11	2	50	1	2	0	0
1	2	0	20.75	1	0	0	1	0	0	0	0	0	0	0	0	0	0	0	15	1	12	1	55	1	4	0	0
1	2	0	24.97	0	0	0	1	0	0	0	0	0	0	0	0	0	0	0	15	1	12	1	62	1	4	0	0
1	2	0	21.67	1	0	0	0	0	0	0	0	0	0	0	0	0	0	0	15	0	0	2	74	1	4	0	0
0	2	1	22.33	1	0	0	1	0	0	0	0	0	0	0	0	0	0	0	15	1	15	1	60	1	4	0	0
0	2	0	18.27	1	0	0	1	1	0	0	1	0	0	0	0	0	0	0	15	1	9	2	67	1	4	0	0
1	1	1	19.14	1	0	0	1	1	0	0	0	0	0	0	0	0	0	0	15	1	12	1	53	1	2	0	0
0	1	0	26.38	1	1	0	1	1	0	0	0	0	0	0	0	0	0	0	15	1	9	2	59	1	9	0	0
0	7	1	24.43	1	0	0	1	1	0	0	1	0	0	1	0	0	0	0	15	1	10	1	53	1	4	0	0
0	2	0	22.37	1	1	0	1	1	0	0	0	0	0	0	0	0	0	0	15	1	7	1	67	1	4	0	0
1	2	0	20.15	1	0	0	0	0	1	0	0	0	0	0	0	0	0	0	15	0	6	2	61	1	4	0	0
0	2	0	36.33	1	0	0	1	0	0	0	1	0	0	0	0	0	0	0	15	1	10	2	54	1	4	0	0
0	2	0	20.1	0	0	0	1	0	0	0	0	0	0	0	0	0	0	0	15	1	9	2	52	1	4	0	0
0	2	0	23.49	0	0	0	1	0	0	0	1	0	0	0	1	0	0	0	12	1	10	2	52	1	4	0	0
1	2	0	20.47	0	0	0	1	0	0	0	0	0	0	0	0	0	0	0	15	1	12	1	62	1	4	0	0
0	2	1	23.88	1	0	0	1	1	0	0	0	0	0	0	0	0	0	0	15	1	8	1	66	1	4	0	0
1	7	0	22.19	0	0	0	1	0	0	0	0	0	0	0	0	0	0	0	15	1	13	1	48	1	4	0	0
1	2	0	24.93	1	0	0	0	1	0	0	0	0	0	0	0	0	0	0	15	0	12	1	48	1	4	0	0
0	2	0	28	1	0	1	1	0	0	0	0	0	0	0	0	0	0	0	15	1	8	2	52	1	4	0	0
0	2	1	19.49	0	0	0	0	0	0	0	0	1	0	0	1	0	0	0	14	0	5	1	46	1	4	0	0
1	1	1	25.5	1	1	0	1	1	0	0	1	0	0	0	0	0	0	0	15	1	13	2	64	1	5	0	0
0	2	0	18.15	0	0	0	0	0	0	0	0	0	0	0	1	0	0	0	12	0	8	2	28	2	4	0	0
2	2	0	26	1	0	1	0	0	0	0	0	0	0	1	0	0	0	0	15	2	17	2	70	1	9	0	0
1	2	0	19.07	1	0	0	0	1	0	0	0	0	0	0	0	0	0	0	15	2	17	1	63	1	4	0	0
1	2	0	23.03	0	0	0	0	0	0	0	0	0	0	0	0	0	0	0	15	0	5	2	54	1	4	0	0
0	2	1	18.57	0	0	0	0	0	0	0	0	0	0	0	0	0	0	0	15	0	1	2	34	1	4	0	0
0	2	1	18.44	1	0	0	0	1	0	0	0	0	0	0	0	0	0	0	15	0	5	1	59	1	4	0	0
0	7	0	20.84	0	0	0	0	0	0	0	0	0	0	0	0	0	0	0	15	0	8	1	24	2	4	0	0
0	2	0	24.82	1	0	0	1	0	0	0	0	0	0	0	0	0	0	0	15	1	10	2	60	1	4	0	0
1	7	0	21.07	1	0	0	0	0	0	0	0	0	0	0	0	0	0	0	15	2	15	1	65	1	9	0	0
1	2	1	29	1	1	1	0	1	0	0	0	0	0	0	0	0	0	0	15	0	10	2	72	1	4	0	0
1	1	0	22.53	0	0	0	1	1	0	0	0	0	0	0	0	0	0	0	15	1	12	1	69	1	5	0	0
1	1	0	24.8	0	0	0	1	1	0	0	0	0	0	1	0	0	0	0	15	1	15	2	69	1	5	0	0
1	7	0	18.81	1	0	0	0	0	0	0	0	0	0	0	0	0	0	0	15	2	15	1	63	1	4	0	0
0	2	0	26.66	1	1	0	1	1	0	0	0	0	0	0	0	0	0	0	15	1	10	1	88	1	4	0	0
0	2	1	18.36	1	0	0	1	0	1	0	0	0	0	0	0	0	0	0	15	3	8	2	58	1	4	0	0
1	1	1	29	1	0	1	0	0	0	0	0	0	0	0	0	0	0	0	15	0	6	1	53	1	3	0	0
1	2	1	21.54	1	0	0	0	0	0	0	0	0	0	0	0	0	0	0	15	0	12	2	68	1	4	0	0
0	2	0	19.66	1	0	0	1	1	0	0	0	0	0	0	0	0	0	0	15	1	11	2	49	1	4	0	0
1	2	0	22.11	0	0	0	0	0	0	0	0	0	0	0	0	0	0	0	15	0	14	2	44	1	4	0	0
1	1	0	26.62	1	1	0	0	1	0	0	1	0	0	0	0	0	0	0	15	0	11	1	72	1	5	0	0
0	2	1	19.24	0	0	0	0	0	0	0	0	0	0	0	0	0	0	0	15	0	10	1	30	1	4	0	0
0	2	1	28.12	1	1	0	0	1	0	0	1	1	0	0	0	0	0	0	15	4	7	1	59	1	4	0	0
2	1	0	19.68	1	0	0	0	1	0	0	0	0	0	0	0	0	0	0	15	2	14	1	71	1	5	0	0
2	2	0	20.35	1	0	0	0	0	0	0	1	0	0	0	0	0	0	0	15	2	14	1	47	1	4	0	0
0	2	1	21.51	1	0	0	0	0	0	0	0	0	0	0	0	0	0	0	15	0	8	1	44	1	4	0	0
0	2	0	19.21	1	0	0	1	0	0	0	0	0	0	0	0	0	0	0	15	1	8	1	59	1	9	0	0
0	1	0	17.57	0	0	0	1	0	0	0	1	0	0	0	0	0	0	0	15	1	9	2	60	1	5	0	0
1	1	1	23.89	1	0	0	0	0	1	0	0	0	0	0	0	0	0	0	15	2	13	1	57	1	1	0	0
1	2	1	35.79	1	0	1	1	0	1	0	1	1	0	0	0	0	0	0	15	1	14	1	75	1	4	0	0
1	2	0	21.53	1	0	0	0	0	0	0	0	0	0	0	0	0	0	0	15	0	12	1	56	1	4	0	0
0	7	0	21.27	1	0	0	0	0	0	0	1	0	0	0	0	0	0	0	15	0	11	1	27	1	8	0	0
2	2	1	19.46	1	0	0	0	0	0	0	0	0	0	1	0	0	0	0	15	2	17	2	72	1	4	0	0
1	7	1	24.71	1	1	0	1	1	0	0	1	0	0	1	0	0	0	0	15	1	18	2	64	1	5	0	0
1	7	0	25	1	0	1	0	0	0	0	1	0	0	0	0	0	0	0	15	0	11	2	54	1	4	0	0
1	7	0	24.38	1	0	0	0	1	0	0	1	0	0	0	0	0	0	0	15	0	6	2	65	1	5	0	0
1	2	0	20.69	1	0	0	1	0	0	0	0	0	0	0	0	0	0	0	15	1	15	2	63	1	4	0	0
0	2	1	24.93	0	0	0	1	0	0	0	0	0	0	0	0	0	0	0	15	1	11	1	55	1	4	0	0
1	2	0	30.01	0	1	0	0	1	0	0	0	0	0	0	0	0	0	0	15	0	11	2	65	1	4	0	0
0	2	0	22.66	1	0	0	1	0	0	0	0	0	0	0	0	0	0	0	15	1	10	2	44	1	4	0	0
0	2	0	19.06	0	0	0	0	0	0	0	0	0	0	0	0	0	0	0	15	0	10	1	87	1	4	0	0
0	2	0	18.43	0	0	0	0	0	0	0	0	0	0	0	0	0	0	0	15	0	9	2	52	1	4	0	0
1	2	0	23.01	1	0	0	0	0	0	0	0	0	0	0	0	0	0	0	15	0	5	2	61	1	4	0	0
2	2	1	28.77	1	0	0	0	0	0	0	0	0	0	0	0	0	0	0	15	2	16	1	65	1	4	0	0
1	2	0	20.84	0	0	0	1	0	0	0	0	0	0	0	0	0	0	0	15	1	15	2	46	1	4	0	0
0	2	0	38.32	1	0	0	0	0	0	0	1	0	0	0	0	0	0	0	15	0	11	2	58	1	4	0	0
1	2	0	22.96	0	0	0	1	0	0	0	0	0	0	0	0	0	0	0	15	1	13	1	28	1	4	0	0
1	2	1	28	1	0	1	0	0	0	0	0	0	0	0	0	0	0	0	15	0	13	1	48	1	4	0	0
0	2	0	20.89	1	0	0	1	1	1	0	0	0	0	0	0	0	0	0	15	1	10	2	68	1	4	0	0
1	2	1	18.99	1	0	0	1	0	0	0	1	0	0	0	0	0	0	0	15	1	12	2	63	1	4	0	0
1	2	1	24	1	0	1	0	1	0	0	1	0	0	0	0	0	0	0	15	0	5	2	62	1	4	0	0
1	2	0	19.76	0	1	0	0	0	0	1	0	0	0	0	0	0	0	0	15	0	13	1	70	1	9	0	0
2	1	1	24	1	0	1	0	0	0	0	0	0	0	1	0	0	0	0	15	2	15	1	64	1	5	0	0
2	7	1	21.58	0	0	0	0	0	1	0	0	0	0	1	0	0	0	0	15	2	16	1	67	1	5	0	1
0	7	0	18.17	0	0	0	1	0	0	0	0	0	0	0	0	0	0	0	15	1	12	2	47	1	4	0	0
0	1	0	19.2	1	0	0	0	0	0	0	0	0	0	0	1	0	0	0	14	0	5	2	43	1	2	0	0
2	2	1	28.63	1	1	0	0	1	0	0	0	0	0	1	0	0	0	0	15	2	18	1	80	1	4	0	0
2	1	1	18.78	1	0	0	0	0	0	0	0	0	0	1	0	0	0	0	15	2	15	1	69	1	5	0	0
1	2	0	22.84	0	0	0	0	0	0	0	0	0	0	0	0	0	0	0	15	0	13	2	41	1	4	0	0
1	2	0	23.75	1	0	0	0	0	0	0	0	1	0	0	0	0	0	0	15	2	18	1	59	1	9	0	0
0	2	0	18.23	1	0	0	0	0	1	0	0	0	0	0	0	0	0	0	15	3	9	2	62	1	4	0	0
2	2	0	20.85	1	0	0	0	0	0	0	0	0	0	0	0	0	0	0	15	2	14	1	46	1	4	0	0
1	1	0	23.87	1	0	0	1	1	0	0	0	0	0	0	0	0	0	0	15	1	10	1	83	1	5	0	0
2	2	0	19.25	1	0	0	0	0	0	0	0	0	0	1	0	0	0	0	15	2	13	1	70	1	9	0	0
2	2	0	21.54	0	0	0	0	0	0	0	0	0	0	0	0	0	0	0	15	2	14	2	52	1	4	0	0
0	2	0	27.86	1	1	0	1	1	0	0	0	0	0	0	0	0	0	0	15	1	10	1	67	1	3	0	0
1	2	0	21.11	1	0	0	0	0	0	0	0	0	0	0	0	0	0	0	15	2	18	2	69	1	4	0	0
1	9	0	25.12	1	0	0	0	0	0	0	0	0	0	0	0	0	0	0	15	0	13	2	66	1	9	0	0
1	1	0	28	1	0	1	1	1	0	0	0	0	0	0	0	0	0	0	15	1	15	1	63	1	5	0	0
1	9	0	31	1	0	1	0	0	0	0	0	0	0	0	0	0	0	0	15	0	13	1	94	1	5	0	0
0	7	0	24.92	0	0	0	1	0	0	0	0	0	0	0	0	0	0	0	15	1	11	1	48	1	9	0	0
1	7	1	25	1	0	1	0	0	0	0	0	0	0	0	0	0	0	0	15	0	13	1	56	1	4	0	0
2	2	0	32	1	0	1	0	0	0	0	0	0	0	0	0	0	0	0	15	2	16	1	44	1	4	0	0
1	2	0	25.9	0	0	0	0	0	0	0	0	0	0	0	0	0	0	0	15	0	1	2	15	2	6	0	0
0	2	1	25.44	1	0	0	0	0	0	0	0	0	0	0	0	0	0	0	15	0	11	2	61	1	4	0	0
2	7	1	28.67	1	1	0	0	1	1	1	0	0	0	0	0	0	0	0	15	0	0	1	59	1	4	0	0
1	2	1	24.35	0	0	0	1	1	0	0	0	0	0	0	0	0	0	0	15	1	15	2	54	1	4	0	0
2	2	0	26.37	1	1	0	0	1	0	0	0	0	0	0	0	0	0	0	15	2	14	1	65	1	4	0	0
1	7	0	19.75	0	0	0	1	0	0	0	0	0	0	0	0	0	0	0	15	1	14	1	64	1	4	0	0
0	2	0	17.56	1	0	0	1	1	0	0	0	1	0	0	0	0	0	0	15	1	8	1	48	1	3	0	0
0	7	0	19.92	1	0	0	1	0	0	0	0	0	0	0	0	0	0	0	15	1	11	2	58	1	4	0	0
0	2	0	22.67	0	0	0	0	0	0	0	0	0	0	0	1	0	0	0	14	0	5	2	38	1	4	0	0
1	1	0	21.28	0	0	0	0	0	0	0	0	0	0	1	0	0	0	0	15	0	6	2	76	1	3	0	0
0	2	0	23.35	0	0	1	0	1	0	0	1	0	0	0	0	0	0	0	15	0	11	2	58	1	4	0	0
1	2	1	22.73	1	0	0	1	1	0	0	0	0	0	0	0	0	0	0	15	1	14	1	67	1	4	0	0
1	2	0	19.5	1	0	0	0	0	0	0	1	0	0	0	0	0	0	0	15	2	13	2	46	1	4	0	0
1	2	0	18.8	1	0	0	1	1	0	0	0	0	0	0	0	0	0	0	15	1	16	2	73	1	9	0	0
0	2	0	25.39	1	1	0	1	0	0	0	0	0	0	0	0	0	0	0	15	1	11	1	66	1	4	0	0
0	1	0	18.59	0	0	1	0	0	0	0	0	0	0	0	0	0	0	0	15	0	1	1	46	1	2	0	0
0	2	1	23	1	0	1	1	1	0	0	0	0	0	0	0	0	0	0	15	1	11	1	73	1	4	0	0
0	2	0	21.69	0	0	0	0	0	0	0	0	0	0	0	0	0	0	0	15	0	1	2	31	1	4	0	0
1	1	1	27.95	1	1	0	1	1	0	0	0	0	0	1	0	0	0	0	15	1	13	1	72	1	5	0	0
1	2	0	28.39	0	1	0	1	1	0	0	0	1	0	0	0	0	0	0	15	1	15	1	52	1	4	0	0
0	2	0	18.33	1	0	0	0	0	0	0	0	1	0	0	0	0	0	0	15	0	11	1	36	1	4	0	0
1	1	0	23.45	0	0	0	0	0	0	0	0	0	0	0	0	0	0	0	15	0	1	2	43	1	2	0	0
1	2	0	18.59	1	0	0	0	0	0	0	0	0	0	0	0	0	0	0	15	0	14	2	78	1	4	0	0
1	2	0	24.09	1	1	0	1	0	0	1	0	0	0	1	0	0	0	0	15	1	14	2	76	3	4	0	0
0	7	0	18.35	1	0	0	1	0	0	0	0	1	0	0	0	0	0	1	11	1	10	2	51	1	4	0	0
1	2	0	22.45	1	0	0	1	0	0	0	0	0	0	0	0	0	0	0	15	1	10	2	61	1	4	0	0
2	1	0	26.92	0	1	0	0	1	0	0	0	0	0	0	0	0	0	0	15	2	13	2	71	1	5	0	0
1	1	0	27	1	0	1	1	0	0	0	0	0	0	0	0	0	0	0	15	1	10	2	62	1	5	0	0
1	2	0	32	0	1	1	0	1	0	0	0	0	0	0	0	0	0	0	15	0	13	2	64	1	4	0	0
0	2	0	21.05	0	0	0	1	1	0	0	1	0	0	0	0	0	0	0	15	1	10	2	69	1	4	0	0
2	2	0	18.04	1	0	0	0	0	0	0	0	0	0	0	0	0	0	0	15	2	17	1	60	1	4	0	0
2	2	1	24.93	1	1	0	0	1	0	0	0	0	0	1	0	0	0	0	15	2	17	2	85	1	4	0	0
0	1	0	28	1	0	1	1	0	0	0	0	0	0	0	0	0	0	0	15	1	12	1	71	1	5	0	0
1	1	0	24.63	0	1	0	1	1	0	0	0	0	0	0	0	0	0	0	15	1	14	1	56	1	5	0	0
1	2	0	32	1	0	1	0	0	0	0	0	0	0	0	0	0	0	0	15	0	14	2	67	1	9	0	0
0	2	1	20.79	1	0	0	0	0	0	0	0	0	0	0	0	0	0	0	15	0	10	1	72	1	4	0	0
1	1	1	17.13	1	0	0	0	0	0	0	0	0	0	0	0	0	0	0	15	0	14	1	73	1	9	0	0
1	2	0	32	1	0	1	1	0	0	0	0	0	0	0	0	0	0	0	15	1	18	1	57	1	3	0	0
0	2	0	20.09	0	0	0	0	1	0	0	0	0	0	0	0	0	0	0	15	0	10	2	64	1	4	0	0
2	1	1	22.9	1	0	0	0	1	0	0	0	0	0	1	0	0	0	0	15	2	17	1	78	1	4	0	0
0	2	1	24.17	0	0	0	1	0	0	0	0	0	0	0	0	0	0	1	10	1	9	1	80	1	4	0	0
1	1	0	24.44	1	0	0	0	1	0	0	0	0	0	0	0	0	0	0	15	0	5	1	62	1	5	0	0
0	2	1	22.94	1	0	0	1	0	0	0	0	0	0	0	0	0	0	0	15	1	9	1	53	1	4	0	0
2	1	0	19.79	0	0	0	0	0	0	0	0	1	0	0	0	0	0	0	15	2	17	1	48	2	3	0	0
2	2	1	27.61	0	1	0	0	1	0	0	0	0	0	1	0	0	0	0	15	2	16	2	78	1	4	0	0
0	2	0	21.04	1	0	0	1	0	0	0	0	0	0	0	0	0	0	0	15	1	10	2	65	1	4	0	0
0	2	0	23.77	0	0	0	1	0	0	0	1	0	0	0	0	0	0	0	15	1	9	2	56	1	4	0	0
0	2	0	24.82	0	0	0	1	0	0	0	0	0	0	0	0	0	0	0	15	1	9	2	52	1	4	0	0
0	2	1	23.78	0	0	0	1	0	0	0	0	0	0	0	0	0	0	0	15	1	8	2	61	1	4	0	0
0	7	0	19.44	0	0	0	0	0	0	0	0	1	0	0	1	0	0	0	13	0	11	2	46	1	4	0	0
1	2	1	24.58	0	0	0	0	1	0	0	0	0	0	0	0	0	0	0	15	0	13	2	62	1	4	0	0
0	1	0	19.02	1	0	0	0	0	0	0	0	0	0	0	0	0	0	0	15	0	5	2	51	1	4	0	0
1	7	1	18.03	0	0	0	0	0	0	0	0	0	0	1	0	0	0	0	15	0	11	1	77	3	9	0	0
0	2	1	22.95	0	0	0	0	0	0	0	0	0	0	0	0	0	0	0	15	0	5	1	37	1	4	0	0
0	2	0	18.42	0	0	0	1	0	0	0	0	0	0	0	0	0	0	0	15	1	10	1	76	1	4	0	0
1	2	0	20.7	1	0	0	0	0	0	0	0	0	0	0	0	0	0	0	15	0	13	1	58	1	4	0	0
0	2	0	23.09	0	0	0	1	0	0	0	0	0	0	0	0	0	0	0	15	1	11	1	47	1	4	0	0
1	7	0	26.39	0	1	0	1	1	0	0	0	1	0	0	0	0	0	0	15	1	15	1	79	1	5	0	0
0	2	1	19.78	1	0	0	1	0	0	0	0	0	0	0	0	0	0	0	15	1	11	2	66	1	4	0	0
0	2	0	28.13	1	1	0	1	1	0	0	0	0	0	0	0	0	0	0	15	1	9	2	88	1	4	0	0
0	2	0	23.74	0	0	0	1	0	0	0	0	0	0	0	0	0	0	0	15	1	7	2	59	1	4	0	0
1	2	0	23.49	0	0	0	1	0	0	0	0	1	0	0	0	0	0	0	15	1	13	1	53	1	4	0	0
1	2	1	22.81	0	0	0	1	0	1	0	0	0	0	1	0	0	0	0	15	1	15	2	72	1	4	0	0
2	2	0	24	1	1	1	0	1	0	0	0	0	0	0	0	0	0	0	15	2	15	2	59	1	4	0	0
0	7	1	18.85	1	0	0	1	0	0	0	0	1	0	0	0	0	0	0	15	1	12	1	48	1	4	0	0
0	2	0	22.47	0	0	0	0	0	0	0	0	0	0	0	0	0	0	0	15	0	11	2	44	1	3	0	0
2	2	0	26	0	0	1	1	0	0	0	0	0	0	0	0	0	0	0	15	2	15	2	65	1	4	0	0
0	2	1	19.57	1	0	0	0	0	0	0	0	0	0	0	0	0	0	0	15	0	11	2	58	1	4	0	0
1	1	0	31	1	0	1	0	0	1	0	0	0	0	1	0	0	0	0	15	0	1	1	80	1	5	0	0
0	2	0	24.4	0	0	0	0	0	0	0	0	0	0	0	0	0	0	0	15	0	5	1	38	1	4	0	0
1	2	1	23	1	0	1	0	0	0	0	0	0	0	0	0	0	0	0	15	0	5	2	75	1	4	0	0
0	2	1	19.57	1	0	0	1	0	0	0	0	0	1	0	0	0	0	0	15	3	9	1	34	1	9	0	0
1	2	0	17.37	0	0	0	1	0	0	0	0	0	0	0	0	0	0	0	15	1	13	2	71	1	4	0	0
1	2	0	24.81	0	0	0	1	0	0	0	0	0	0	0	0	0	0	0	15	1	13	1	71	1	4	0	0
1	2	1	27.86	0	1	0	0	1	1	0	0	0	0	1	0	0	0	0	15	0	5	2	88	1	4	0	0
1	2	0	22.82	1	0	0	0	0	0	0	0	0	0	0	0	0	0	0	15	0	5	1	77	1	4	0	0
2	1	0	24.87	1	0	0	0	0	0	0	0	0	0	0	0	0	0	0	15	2	17	1	76	1	5	0	0
1	2	0	18.36	0	0	1	0	0	0	0	0	0	0	0	0	0	0	0	15	0	14	2	61	1	4	0	0
0	7	0	18.83	0	1	0	0	0	1	0	0	0	1	0	0	0	0	0	15	3	5	2	49	3	4	0	0
0	2	0	18.19	0	0	0	0	0	0	0	0	0	1	0	0	0	0	0	15	3	12	2	50	1	4	0	0
0	2	0	22.69	1	0	0	1	0	0	0	0	0	0	0	0	0	0	0	15	1	12	1	47	1	4	0	0
1	2	0	25	1	1	1	0	1	0	0	0	0	0	0	0	0	0	0	15	0	5	1	52	1	4	0	0
0	2	1	32	1	0	1	1	1	0	0	0	0	0	0	0	0	0	0	15	1	10	2	54	1	4	0	0
0	1	1	28	1	0	1	1	0	0	0	0	0	0	0	0	0	0	0	15	1	8	2	63	1	5	0	0
0	1	0	32	1	1	1	1	1	0	0	0	0	0	0	0	0	0	0	15	1	7	1	61	1	5	0	0
0	2	1	30.9	1	1	0	1	1	0	0	0	0	0	0	0	0	0	0	15	1	8	1	75	1	4	0	0
1	2	0	24	1	0	1	0	0	0	0	0	0	0	0	0	0	0	0	15	0	5	2	56	1	4	0	0
1	2	0	25	1	0	1	0	0	1	0	0	0	0	0	0	0	0	0	15	0	12	2	55	1	4	0	0
0	2	1	23.08	1	0	0	1	0	0	0	0	0	0	0	0	0	0	0	15	1	9	1	46	1	4	0	0
1	2	0	21.78	1	0	0	0	0	0	0	0	0	0	0	0	0	0	0	15	0	13	2	61	1	4	0	0
0	1	1	21.16	0	0	0	1	0	0	0	0	0	0	0	1	0	0	0	14	1	11	2	51	1	2	0	0
0	2	0	24.38	0	0	0	1	0	0	0	0	0	0	0	0	0	0	0	15	1	10	1	49	1	4	0	0
0	1	0	20.11	0	0	0	1	0	0	0	0	0	0	0	0	0	0	0	15	1	9	1	66	1	5	0	0
2	2	0	17.04	1	0	0	0	1	0	0	0	1	0	0	0	0	0	0	15	2	15	1	49	1	4	0	0
2	2	0	24.38	1	1	0	0	0	1	0	0	0	0	0	0	0	0	0	15	2	14	2	31	1	4	0	0
2	1	0	18.34	0	0	0	0	0	0	0	0	0	0	0	0	0	0	0	15	2	13	1	50	1	1	0	0
1	2	0	32	1	0	1	1	0	0	0	1	0	0	0	0	0	0	0	15	1	14	2	61	1	4	0	0
0	2	0	21.07	0	0	0	1	1	0	0	0	0	0	0	0	0	0	0	15	1	9	2	69	1	4	0	0
0	1	0	22.02	0	0	0	1	1	0	0	0	0	0	0	0	0	0	0	15	1	7	2	69	1	5	0	0
1	2	0	22.12	1	0	0	1	0	0	0	0	0	0	0	0	0	0	0	15	1	14	1	29	1	4	0	0
0	1	0	17.54	0	0	0	1	1	0	0	1	0	0	0	0	0	0	0	15	1	8	1	67	1	5	0	0
0	2	0	21.38	0	0	0	1	0	0	0	0	0	0	0	0	0	0	0	15	1	10	2	59	1	4	0	0
1	2	1	28.63	1	1	0	1	1	0	0	0	0	0	1	0	0	0	0	15	1	14	2	84	1	4	0	0
0	2	0	18.71	1	0	0	1	0	0	0	1	0	0	0	0	0	0	0	15	1	7	2	66	1	4	0	0
0	2	1	24.46	0	0	0	0	1	0	0	0	0	0	1	0	0	0	0	15	0	10	1	60	1	4	0	0
0	2	0	23.58	1	0	0	1	0	0	0	0	0	0	0	0	0	0	0	15	1	11	2	55	1	4	0	0
1	7	1	26.01	1	1	0	0	1	1	0	0	0	0	0	0	0	0	0	15	0	12	2	74	1	5	0	0
0	7	0	22.71	1	0	0	1	0	0	0	0	0	0	0	0	0	0	0	15	1	12	2	61	1	4	0	0
1	7	0	22.12	1	0	0	0	1	0	0	0	0	0	0	0	0	0	0	15	0	5	1	61	1	4	0	0
0	2	0	22.85	1	0	0	0	0	0	0	1	1	0	0	0	0	0	0	15	0	10	1	64	1	9	0	0
1	1	0	20.94	0	0	0	1	0	0	0	0	0	0	0	0	0	0	0	15	1	13	1	55	1	3	0	0
0	2	0	23.09	0	0	0	0	0	0	0	1	0	0	0	0	0	0	0	15	0	10	2	54	1	4	0	0
1	1	1	26.75	1	1	0	0	1	1	0	0	0	0	0	0	0	0	0	15	0	13	1	73	1	5	0	0
1	2	0	26.59	1	0	1	0	0	0	0	0	0	0	0	0	0	0	0	15	0	13	2	45	1	4	0	0
1	1	0	21.44	0	0	0	1	0	0	0	0	0	0	0	0	0	0	0	15	1	15	2	63	1	5	0	0
1	2	0	25	0	0	1	0	0	0	0	0	0	0	0	0	0	0	0	15	0	5	2	56	1	4	0	0
1	1	1	24.28	1	1	0	0	1	0	0	0	0	0	0	0	0	0	0	15	0	5	2	77	1	5	0	0
0	1	0	22.73	1	0	0	1	1	0	0	0	0	0	0	0	0	0	0	15	1	10	2	63	1	5	0	0
0	1	0	18.34	0	0	0	0	0	0	0	0	0	0	0	1	0	0	0	12	0	8	2	39	1	9	0	0
0	2	0	20.21	0	0	0	1	0	0	0	0	0	0	0	0	0	0	0	15	1	11	2	62	1	3	0	0
2	1	0	28	1	0	1	1	0	0	0	0	0	0	0	0	0	0	0	15	2	16	2	72	1	5	0	0
1	2	1	18.3	0	0	1	1	0	0	0	0	0	0	0	0	0	0	0	15	1	13	2	60	1	4	0	0
0	1	0	28	0	0	1	1	0	0	0	0	0	0	0	0	0	0	0	15	1	7	1	53	1	1	0	0
1	7	0	32	1	0	1	1	1	0	0	0	0	0	0	0	0	0	0	15	1	11	1	69	1	5	0	0
2	2	0	19.96	1	0	1	0	0	0	0	0	0	0	0	0	0	0	0	15	2	17	1	36	1	4	0	0
0	1	1	20.76	1	0	0	1	0	0	0	0	0	0	1	0	0	0	0	15	1	6	1	57	1	2	0	0
1	1	0	21.15	1	0	0	0	1	0	0	0	0	0	0	0	0	0	0	15	0	14	1	85	1	5	0	0
0	2	0	23	1	0	1	0	0	0	0	0	0	0	0	0	0	0	0	15	0	11	1	45	1	4	0	0
1	2	0	25.3	1	1	0	0	1	1	0	0	0	0	0	0	0	0	0	15	0	5	2	66	1	4	0	0
0	2	1	29.9	1	1	0	0	1	0	0	0	0	0	0	0	0	0	0	15	0	9	2	69	1	4	0	0
1	7	0	24.12	0	0	0	0	0	0	0	0	0	0	0	0	0	0	0	15	2	17	2	31	1	3	0	0
2	2	1	24.07	0	0	0	0	0	0	0	0	0	0	0	0	0	0	0	15	2	16	1	60	1	4	0	0
2	2	1	22.54	1	0	0	0	0	0	0	0	0	0	0	0	0	0	0	15	2	14	1	60	1	4	0	0
0	2	1	22.22	0	0	0	0	0	0	0	0	0	0	0	0	0	0	0	15	0	5	1	32	1	4	0	0
0	2	0	25.96	0	0	0	1	0	0	0	0	0	0	0	0	0	0	0	15	1	9	1	41	1	4	0	0
0	2	0	19.91	1	0	0	0	0	0	0	0	0	0	1	0	0	0	0	15	0	5	1	62	1	4	0	0
0	2	0	18.73	1	0	0	1	0	0	0	0	0	0	0	0	0	0	0	15	1	11	2	69	1	4	0	0
0	2	0	21.2	0	0	0	1	1	0	0	1	0	0	0	0	0	0	0	15	1	11	2	68	1	4	0	0
2	2	1	20.78	0	0	0	0	1	0	0	0	0	0	0	0	0	0	0	15	2	17	1	55	1	4	0	0
0	1	0	23.97	1	0	0	1	0	0	0	1	0	0	0	0	0	0	0	15	1	9	1	59	1	2	0	0
0	2	1	30	1	1	1	1	1	0	0	1	0	0	0	0	0	0	0	15	1	10	1	58	1	4	0	0
1	2	1	23.28	0	0	0	0	0	0	0	0	0	0	0	0	0	0	0	15	4	12	1	70	1	4	0	0
0	2	1	17.59	1	0	0	1	0	1	0	0	1	0	0	0	0	0	0	15	3	12	1	53	1	4	0	0
1	1	1	24.71	1	0	0	1	0	0	0	0	0	0	0	0	0	0	0	15	1	14	1	65	1	5	0	0
2	1	0	26.96	1	1	0	1	1	0	0	0	0	0	0	0	0	0	0	15	1	13	1	80	1	5	0	0
0	1	0	23.63	1	0	0	0	0	0	0	0	0	0	1	1	0	0	0	13	0	5	2	47	1	9	0	0
0	2	0	25.15	0	0	0	0	0	0	0	0	0	0	0	1	0	0	0	12	0	5	2	44	1	4	0	0
1	2	0	25	0	0	1	1	0	0	0	1	0	0	0	0	0	0	0	15	2	13	1	70	1	4	0	0
1	7	0	19.67	1	0	0	1	0	0	0	0	1	0	0	1	0	0	0	12	2	15	2	88	1	5	0	0
0	2	0	18.89	0	0	0	1	1	0	0	0	1	0	0	0	0	0	0	15	1	12	1	83	1	4	0	0
0	2	0	22.44	1	0	0	1	1	0	0	0	0	0	0	0	0	0	0	15	1	8	2	57	1	4	0	0
0	2	0	24.7	0	0	0	1	0	0	0	0	0	0	0	0	0	0	0	15	1	7	2	64	1	4	0	0
0	2	0	18.04	0	0	0	0	1	0	0	0	0	0	0	0	0	0	0	15	0	11	1	76	1	4	0	0
1	2	0	22.76	1	0	0	0	0	0	0	0	0	0	0	0	0	0	0	15	0	13	2	72	1	9	0	0
1	7	1	21.19	0	0	0	0	0	0	0	0	0	0	0	0	0	0	0	15	0	5	2	62	1	4	0	0
0	2	0	27	1	0	1	0	0	0	0	0	0	0	0	0	0	0	0	15	0	5	2	61	1	4	0	0
2	7	0	29.07	1	1	0	0	1	0	0	0	0	0	1	0	0	0	0	15	2	18	1	63	1	5	0	0
1	1	0	19.32	0	0	0	0	0	0	0	0	0	0	1	0	0	0	0	15	0	12	2	78	1	5	0	0
0	2	0	26.23	1	1	0	0	1	0	0	0	0	0	0	0	0	0	0	15	0	10	1	81	1	4	0	0
0	2	0	18.47	1	0	0	1	0	0	0	0	0	0	0	0	0	0	0	15	1	12	2	66	1	4	0	0
1	2	0	24.97	0	0	0	0	0	0	0	0	0	0	0	0	0	0	0	15	2	18	2	60	1	4	0	0
1	2	1	25	1	1	1	0	0	0	1	0	0	0	1	0	0	0	0	15	0	1	2	63	1	4	0	0
2	2	1	19.83	1	0	0	0	0	0	0	0	1	0	1	0	0	0	0	15	2	16	1	47	1	4	0	0
1	2	1	32	1	1	1	0	1	1	0	0	0	0	0	0	0	0	0	15	2	15	1	65	1	9	0	0
2	1	0	31	0	1	1	0	1	0	0	0	0	0	0	0	0	0	0	15	2	17	2	77	1	5	0	0
1	2	1	28	0	0	1	0	0	0	0	0	0	0	0	0	0	0	0	15	0	13	2	61	1	4	0	0
0	1	0	22.95	1	0	0	1	0	1	0	0	0	0	0	0	0	0	0	15	1	8	1	72	1	5	0	0
0	7	0	22.37	1	0	0	0	0	0	0	0	0	0	0	0	0	0	0	15	0	10	1	82	1	5	0	0
1	2	1	21.43	0	0	1	0	1	0	0	1	1	0	0	0	0	0	0	15	0	11	1	51	1	4	0	0
0	1	0	18.07	1	0	0	1	0	0	0	0	0	0	0	1	0	0	0	12	1	9	1	67	1	5	0	0
0	2	0	17.96	0	0	0	1	0	0	0	0	0	0	0	0	0	0	0	15	1	9	2	84	1	9	0	0
1	1	0	23.78	1	0	0	1	0	0	0	0	0	0	0	0	0	0	0	15	1	13	1	63	1	5	0	0
0	2	1	25	1	1	1	1	1	1	0	0	0	0	0	0	0	0	0	15	1	10	2	59	1	4	0	0
0	1	0	22.73	1	0	0	1	1	0	0	1	0	0	0	0	0	0	0	15	1	10	1	58	1	2	0	0
2	1	1	29	0	0	1	0	0	1	0	0	0	0	1	0	0	0	0	15	2	14	1	88	1	5	0	0
0	2	0	26	1	0	1	0	1	0	0	0	0	0	0	0	0	0	0	15	0	5	2	50	1	4	0	0
2	2	0	22.62	1	0	0	0	0	0	0	0	0	0	0	0	0	1	1	12	2	14	2	51	1	4	0	0
1	2	0	18.04	1	0	0	0	1	1	0	0	0	0	1	0	0	0	0	15	0	6	1	73	1	5	0	0
2	1	0	25.48	1	0	0	0	0	0	0	0	0	0	0	0	0	0	0	15	2	18	1	44	1	3	0	0
1	2	1	30	0	0	1	1	1	0	0	0	0	0	0	0	0	0	0	15	1	13	2	76	1	9	0	0
0	7	1	21.95	0	0	0	1	0	0	0	1	0	0	0	0	0	0	0	15	1	10	1	39	1	3	0	0
0	2	0	22.95	0	0	0	1	0	0	0	0	0	0	0	0	0	0	0	15	1	9	1	54	1	4	0	0
0	1	0	21.54	1	1	0	1	0	1	0	0	0	0	0	0	0	0	0	15	1	12	2	62	1	5	0	0
1	2	1	25.63	0	1	0	1	1	0	0	0	0	0	0	0	0	0	0	15	1	12	2	73	1	9	0	0
0	2	0	23.41	1	0	0	1	0	0	0	0	0	0	0	0	0	0	0	15	1	9	2	67	1	4	0	0
0	2	1	22.26	0	0	0	1	0	0	0	0	0	0	0	0	0	0	0	15	1	8	1	69	1	4	0	0
0	2	0	28	1	0	1	1	0	0	0	0	0	0	0	0	0	0	0	15	1	8	2	56	1	4	0	0
0	2	0	25	0	0	1	1	0	0	0	0	1	0	0	0	0	0	0	15	1	12	1	45	1	4	0	1
1	2	0	19.58	0	0	0	1	0	0	0	0	0	1	0	0	0	0	0	15	3	14	2	42	1	4	0	0
1	1	0	20.39	0	0	0	1	1	0	0	1	0	0	0	0	0	0	0	15	1	13	2	63	1	5	0	0
0	2	0	29.87	1	0	1	0	0	0	0	0	0	0	0	0	0	0	0	15	0	13	2	54	1	4	0	0
2	2	0	20.84	1	0	0	0	0	0	0	0	0	0	0	0	0	0	0	15	2	17	1	67	1	4	0	0
1	1	1	40.26	1	1	1	1	1	0	0	1	0	0	0	0	0	0	0	15	1	11	1	72	1	9	0	0
0	2	0	29.31	1	1	0	0	1	0	0	0	0	0	0	0	0	0	0	15	0	12	2	75	1	4	0	0
0	1	0	21.04	1	0	0	0	0	0	0	0	0	0	0	1	0	0	0	13	0	5	2	44	1	1	0	0
0	2	0	24.27	0	0	0	0	0	0	0	0	0	0	0	1	0	0	0	12	0	11	2	36	1	4	0	0
0	2	0	20.83	1	0	0	1	1	0	0	0	0	0	0	0	0	0	0	15	1	8	1	56	1	4	0	0
0	1	0	28.79	1	1	0	1	1	0	0	0	0	0	1	0	0	0	0	15	1	7	2	71	1	5	0	0
1	7	1	28.95	1	0	1	1	0	0	0	0	0	0	0	0	0	0	0	15	1	15	1	53	1	4	0	0
1	2	0	19.68	1	0	0	0	0	0	0	0	0	0	0	0	0	0	0	15	0	6	2	78	1	4	0	0
0	2	0	20.16	1	0	0	0	1	0	0	0	0	0	0	0	0	0	0	15	0	7	1	49	1	4	0	0
0	2	0	31	0	1	1	0	1	1	0	0	0	0	0	0	0	0	0	15	3	12	2	57	1	4	0	0
0	1	0	24.61	1	0	0	0	0	0	0	0	0	0	0	0	0	0	0	15	0	11	1	68	1	5	0	0
0	1	0	21.68	0	0	0	1	0	0	0	0	0	0	0	0	0	0	0	15	1	10	2	56	1	5	0	0
0	2	0	17.95	0	1	0	0	1	0	0	0	0	0	0	0	0	0	1	13	0	5	1	61	1	4	0	0
0	2	1	22.98	1	0	0	0	0	0	0	0	0	0	0	0	0	0	0	15	0	11	1	61	1	4	0	0
1	1	0	22.27	1	0	0	1	0	0	0	1	0	0	0	0	0	0	0	15	1	13	2	54	1	5	0	0
0	1	0	18.89	0	0	0	0	0	0	0	0	0	0	0	1	0	0	0	14	0	5	2	44	1	2	0	0
0	1	1	19.2	0	0	0	1	0	0	0	0	0	0	0	0	0	0	1	11	1	10	2	44	1	2	0	0
0	2	0	27	1	0	1	1	1	0	0	0	0	0	0	0	0	0	0	15	1	17	2	73	1	4	0	0
1	2	0	19.21	0	0	0	0	1	0	0	0	0	0	0	0	0	0	0	15	0	16	1	63	1	4	0	0
0	2	1	19.97	1	0	0	1	0	0	0	0	0	0	0	0	0	0	0	15	1	12	1	51	1	4	0	0
0	2	0	18.04	1	0	0	1	0	0	0	0	0	0	0	0	0	0	0	15	1	9	1	60	1	4	0	0
2	2	1	20.42	0	0	0	0	0	0	0	0	0	0	0	0	0	0	0	15	2	13	1	62	1	4	0	0
1	2	0	30	1	1	1	1	1	0	1	0	0	0	0	0	0	0	0	15	1	15	2	74	1	4	0	0
1	2	0	18.66	1	0	0	0	0	0	0	0	1	0	0	0	0	0	0	15	0	13	1	55	1	4	0	0
1	1	0	30	0	0	1	0	1	0	0	0	0	0	0	0	0	0	0	15	0	12	1	72	1	1	0	0
0	1	0	18.69	1	0	0	1	0	0	0	0	0	0	0	0	0	0	0	15	1	18	2	75	1	4	0	0
0	2	0	17.5	1	0	0	0	0	0	0	0	0	0	0	0	0	0	0	15	0	10	2	48	1	4	0	0
0	7	0	19.15	1	0	0	1	1	0	0	0	0	0	0	0	0	0	0	15	1	9	2	48	1	4	0	0
0	2	0	24	0	0	1	1	0	0	0	1	0	0	0	0	0	0	0	15	1	8	2	63	1	4	0	0
0	2	0	25.72	1	0	0	1	1	0	0	0	0	0	0	0	0	0	0	15	1	11	2	60	1	4	0	0
0	2	0	19.51	1	0	0	1	0	0	0	0	0	0	0	0	0	0	0	15	1	12	1	60	1	4	0	0
0	2	1	30.48	1	1	0	0	1	0	0	0	0	0	1	0	0	0	0	15	0	10	2	71	1	4	0	0
2	2	0	23.53	0	1	0	0	0	0	0	0	0	0	0	0	0	0	0	15	2	15	2	35	1	4	0	0
0	2	1	24.82	0	0	0	0	0	0	0	0	0	0	1	0	0	0	0	15	0	10	2	69	1	4	0	0
1	2	0	19.42	1	0	0	1	0	0	0	0	1	0	0	0	0	0	0	15	1	16	1	47	1	4	0	0
2	2	0	17.08	0	0	0	0	0	0	0	0	0	0	0	0	0	0	0	15	2	17	2	60	1	4	0	0
2	2	1	20.32	1	0	0	0	1	0	0	0	0	0	0	0	0	0	0	15	2	17	1	64	1	4	0	0
0	2	0	25.36	1	1	0	1	1	0	0	0	0	0	0	0	0	0	0	15	1	9	2	57	1	4	0	0
1	2	1	23.24	0	0	0	1	0	0	0	0	0	0	0	0	0	0	0	15	2	16	1	58	1	4	0	0
2	2	1	32	1	1	1	0	1	0	0	0	0	0	0	0	0	0	0	15	2	15	2	58	1	4	0	0
2	1	0	24	1	1	1	0	1	0	0	0	0	0	0	0	0	0	0	15	2	14	2	69	1	5	0	1
2	2	0	22.49	0	0	0	0	1	0	0	0	0	0	0	0	0	0	0	15	2	16	1	57	1	4	0	0
1	2	0	24.94	1	1	0	0	1	0	0	0	0	0	0	0	0	0	0	15	0	6	1	72	1	4	0	0
1	1	0	29.6	1	1	1	0	1	0	0	0	0	0	0	0	0	0	0	15	0	13	1	73	1	5	0	0
0	2	1	18.62	1	0	0	1	0	0	0	0	0	0	0	0	0	0	0	15	1	11	1	61	1	4	0	0
0	2	0	24.64	1	0	0	0	0	0	0	0	0	0	0	0	0	0	0	15	0	8	2	85	1	4	0	0
0	2	0	22.48	1	0	0	1	1	0	0	0	0	0	0	0	0	0	0	15	1	12	2	51	1	4	0	0
0	2	0	23.45	0	0	0	1	0	0	0	1	0	0	0	0	0	0	0	15	1	9	2	53	1	4	0	0
0	2	1	23.13	0	0	1	1	1	0	0	1	0	0	1	0	0	0	0	15	1	10	1	64	1	5	0	0
1	2	0	32	1	0	1	1	0	0	0	0	0	0	0	0	0	0	0	15	1	17	2	67	1	4	0	0
0	7	0	28.02	0	1	0	1	1	0	0	0	1	0	0	0	0	0	0	15	1	10	1	59	3	5	0	1
1	2	0	22.21	0	0	0	0	1	0	0	1	0	0	0	0	0	0	0	15	0	3	2	71	1	4	0	0
1	1	0	18.78	0	0	0	1	1	0	0	0	0	0	0	0	0	0	0	15	1	12	2	72	1	5	0	0
2	1	0	22.8	0	0	0	0	0	0	0	0	0	0	0	0	0	0	0	15	2	15	1	56	1	3	0	0
0	6	0	32	1	0	1	1	0	0	0	0	0	0	0	0	0	0	0	15	1	10	2	83	1	5	0	0
2	2	0	24.21	1	1	0	0	1	1	0	0	0	0	0	0	0	0	0	15	2	15	1	53	1	4	0	0
1	1	0	25.51	0	0	0	0	0	0	0	0	0	0	0	0	0	0	0	15	2	16	2	40	1	1	0	0
0	7	0	26.3	1	1	0	1	1	0	0	0	0	0	0	0	0	0	0	15	1	8	2	70	1	5	0	0
0	2	0	23.99	0	0	0	1	1	1	0	1	0	0	0	0	0	0	0	15	1	10	1	50	1	4	0	0
0	1	0	22.65	1	0	0	1	0	0	0	1	0	0	0	0	0	0	0	15	1	9	1	65	1	5	0	0
1	1	1	20.54	1	0	0	0	0	0	0	0	1	0	0	0	0	0	0	15	0	15	1	60	1	5	0	0
0	2	1	21.31	0	0	0	1	0	0	0	0	0	0	0	0	0	0	0	15	1	10	2	33	1	4	0	0
0	1	1	22.17	0	0	0	1	0	0	0	0	0	0	0	1	0	0	0	14	1	12	1	66	1	5	0	0
2	7	0	26.41	1	1	0	1	1	0	0	1	0	0	0	0	0	0	0	15	2	17	2	71	1	4	0	0
0	2	1	20.1	1	0	0	1	0	0	0	0	0	0	0	0	0	0	0	15	1	11	2	47	1	4	0	0
0	2	0	32	1	0	1	0	0	0	0	0	0	0	0	0	0	0	0	15	0	5	1	47	1	4	0	0
0	2	0	20.04	1	0	0	1	0	0	0	0	0	0	0	0	0	0	0	15	1	10	1	46	1	4	0	0
0	2	0	17.12	1	0	0	1	0	0	0	0	0	0	0	0	0	0	0	15	1	11	2	39	1	4	0	0
0	1	1	19.16	0	0	0	1	0	0	0	0	0	0	0	0	0	0	0	15	1	9	2	71	1	5	0	0
0	2	0	23	1	0	1	0	0	0	0	0	0	0	0	0	0	0	0	15	0	8	1	70	1	4	0	0
2	7	1	28.02	1	0	1	0	0	0	0	0	0	0	0	0	0	0	0	15	2	15	1	45	1	4	0	0
2	2	0	18.95	0	0	0	0	0	0	0	0	0	0	1	0	0	0	0	15	2	14	2	42	1	4	0	0
0	2	0	19.7	0	0	0	1	1	0	0	0	1	0	0	0	0	0	0	15	1	9	1	66	1	4	0	0
1	1	0	22.35	1	0	0	0	0	0	0	0	0	0	0	0	0	0	0	15	0	5	1	51	1	5	0	0
0	1	1	18.9	0	0	0	0	0	0	0	0	0	0	0	1	0	0	0	14	0	11	1	41	1	8	0	0
0	2	0	22.25	1	0	0	0	0	0	0	0	0	0	0	0	0	0	0	15	0	9	1	51	1	4	0	0
1	2	0	24.91	0	0	0	0	0	0	0	0	0	0	0	0	0	0	0	15	0	6	2	39	1	4	0	1
0	1	1	23	1	0	1	0	1	0	0	0	0	0	1	0	0	0	0	15	0	6	1	66	1	5	0	0
0	2	0	23	1	0	1	0	0	0	0	0	0	1	1	0	0	0	0	15	3	11	2	67	1	4	0	0
0	2	1	18.21	0	0	0	1	1	0	0	1	1	0	0	0	0	0	0	15	1	8	1	45	1	4	0	0
1	1	0	26	0	1	1	0	0	1	0	0	0	0	0	0	0	0	0	15	0	6	1	71	1	5	0	0
1	2	0	17.81	1	0	0	0	0	0	0	0	0	0	0	0	0	0	0	15	2	18	1	56	1	4	0	0
0	1	1	23.97	0	1	0	1	1	0	0	0	0	0	0	0	0	0	0	15	1	7	1	44	1	2	0	0
0	7	0	21.83	0	0	0	0	0	0	0	0	0	0	0	0	0	0	0	15	0	4	1	29	1	2	0	0
1	7	1	19.28	1	0	0	0	0	0	0	0	0	0	0	0	0	0	0	15	0	5	1	73	1	9	0	0
1	1	0	22.46	0	0	0	1	0	0	0	0	0	0	0	0	0	0	0	15	1	17	1	55	1	9	0	0
1	2	0	22.13	1	0	0	0	0	0	0	0	0	0	0	0	0	0	0	15	0	14	2	62	1	4	0	0
1	1	0	22.92	0	0	0	1	0	0	0	0	0	0	0	0	0	0	0	15	1	18	1	61	1	5	0	0
0	1	0	18.49	0	0	0	1	0	0	0	0	0	0	0	0	0	0	1	13	1	10	2	48	1	3	0	0
1	7	0	29.85	1	1	1	0	1	0	0	0	0	0	0	0	0	0	0	15	0	5	1	61	1	4	0	0
0	1	0	22.84	0	0	0	0	0	0	0	0	0	0	0	0	0	0	0	15	0	10	1	55	1	9	0	0
1	2	0	21.38	1	0	0	0	0	0	0	1	0	0	0	0	0	0	0	15	0	6	2	80	3	4	0	0
2	1	0	21.28	1	0	0	0	0	0	0	0	0	0	0	0	0	0	0	15	2	15	1	62	1	5	0	0
1	2	1	29.98	1	1	0	1	1	1	0	0	0	0	0	0	0	0	0	15	1	14	2	57	1	4	0	0
1	2	0	25.2	1	1	0	0	1	0	0	0	0	0	0	0	0	0	0	15	0	12	2	61	1	4	0	0
0	2	0	18.76	0	0	0	1	0	0	0	0	0	0	0	0	0	0	0	15	1	11	1	65	1	4	0	0
1	2	0	40.86	0	0	0	1	0	0	0	1	0	0	0	0	0	0	0	15	1	13	2	48	1	9	0	0
0	1	1	30.87	1	1	0	1	1	0	1	0	0	0	0	0	0	0	0	15	1	10	2	76	1	9	0	0
0	2	0	22.78	0	0	0	0	0	0	0	0	0	0	0	0	0	0	0	15	0	10	2	59	1	4	0	0
1	1	0	28	1	0	1	0	1	0	0	1	0	0	1	0	0	0	0	15	0	1	1	63	1	9	0	0
1	2	0	21.26	1	0	0	0	0	0	0	0	0	0	0	0	0	0	0	15	0	13	1	70	1	4	0	0
0	2	0	23.25	1	0	0	0	0	0	0	0	0	0	0	1	0	0	0	14	0	10	1	44	1	4	0	0
1	2	0	18.21	0	0	0	1	0	0	0	0	0	0	0	0	0	0	0	15	1	14	1	41	1	4	0	0
0	2	1	24.19	1	0	0	1	0	0	0	0	0	0	0	0	0	0	0	15	1	8	2	63	1	4	0	0
0	2	1	25.54	0	0	0	0	0	0	0	0	0	0	0	0	0	0	0	15	0	5	2	35	1	4	0	0
0	2	0	25.54	0	0	0	1	1	0	0	1	0	0	0	0	0	0	0	15	1	11	2	59	1	4	0	0
2	2	1	21.64	1	0	0	0	0	1	0	0	0	0	0	0	0	0	0	15	2	14	2	65	1	4	0	0
1	7	1	18.4	0	1	0	1	0	1	0	0	1	0	0	0	0	0	0	15	1	12	1	67	1	5	0	0
0	1	0	21.33	0	0	0	0	0	0	0	0	0	0	0	1	0	0	0	14	0	10	2	44	1	9	0	0
1	2	0	24.36	1	0	0	1	0	0	0	0	0	0	0	0	0	0	0	15	1	10	1	50	1	4	0	0
0	2	0	23.87	0	0	0	0	0	0	0	0	0	0	0	1	0	0	0	12	0	5	2	45	1	4	0	0
1	2	0	24	1	0	1	1	0	0	0	0	0	0	0	0	0	0	0	15	1	18	2	67	1	4	0	0
1	2	0	28	1	0	1	0	0	0	0	0	0	0	0	0	0	0	0	15	0	15	2	52	1	9	0	0
1	2	0	29.32	1	1	0	0	1	0	0	0	0	0	0	0	0	0	0	15	0	14	1	60	1	4	0	0
1	2	0	24.03	1	0	0	0	1	0	0	0	1	0	0	0	0	0	0	15	0	13	1	74	1	4	0	0
1	2	0	23.8	1	0	0	1	1	0	0	0	0	0	0	0	0	0	0	15	1	14	2	74	1	4	0	0
0	1	1	21.51	1	0	0	1	0	0	0	1	0	0	0	0	0	0	0	15	1	10	1	37	1	1	0	0
1	2	1	19.26	1	0	0	1	1	0	0	0	0	0	0	0	0	0	0	15	1	15	1	54	1	4	0	0
1	2	1	22.46	1	0	0	0	0	1	0	0	0	0	0	0	0	0	0	15	2	13	1	60	1	4	0	0
1	1	0	27	1	0	1	0	1	1	0	0	0	0	0	0	0	0	0	15	3	11	1	72	1	5	0	0
1	2	0	19.83	1	0	0	0	0	0	0	0	0	0	0	0	0	0	0	15	0	14	1	53	1	4	0	0
0	2	1	20.79	1	0	0	1	0	0	0	0	0	0	1	0	0	0	0	15	1	9	2	78	1	4	0	0
0	2	0	20.87	0	0	0	0	0	0	0	0	0	0	0	1	0	0	0	13	0	10	1	27	1	4	0	0
1	2	0	25.89	1	1	0	1	1	0	0	0	0	0	0	0	0	0	0	15	1	13	1	63	1	4	0	0
0	7	1	23	1	1	1	0	1	1	0	0	0	0	0	0	0	0	0	15	0	10	1	76	1	9	0	0
1	7	0	19.57	0	0	0	0	1	0	0	1	0	0	0	0	0	0	0	15	0	14	1	44	1	4	0	0
1	2	0	23.72	0	0	0	1	0	0	0	0	0	0	0	0	0	0	0	15	1	8	2	52	1	9	0	0
1	2	0	40.74	1	0	0	0	0	0	0	1	1	0	0	0	0	0	0	15	0	14	2	66	1	4	0	0
0	1	1	26	1	1	1	1	1	0	0	0	0	0	1	0	0	0	0	15	1	8	1	81	1	5	0	0
1	2	1	38.66	0	0	0	1	0	0	0	1	0	0	0	0	0	0	0	15	1	12	2	54	1	4	0	0
2	1	0	37.02	1	0	1	0	0	0	0	0	0	0	0	0	0	0	0	15	2	18	1	54	1	1	0	0
1	2	1	18.76	0	0	0	0	0	0	0	0	0	0	0	0	0	0	0	15	0	13	2	71	1	4	0	0
1	2	1	28.45	0	1	0	0	1	0	0	0	0	0	0	0	0	0	0	15	0	13	2	55	1	4	0	0
1	2	0	21.11	1	0	0	0	0	0	0	0	0	0	1	0	0	0	0	15	0	4	1	75	1	4	0	0
0	2	0	19.85	1	0	0	0	0	0	0	0	0	1	0	0	0	0	0	15	3	11	1	61	1	4	0	0
1	2	0	20.34	0	0	0	1	0	0	0	0	0	0	0	0	0	0	0	15	1	12	2	47	1	4	0	0
1	2	1	28	1	0	1	1	0	0	0	0	0	0	0	0	0	0	0	15	1	12	2	68	1	4	0	0
1	2	1	24.34	1	0	0	0	0	0	0	0	0	0	0	0	0	0	0	15	0	13	2	65	1	4	0	0
1	2	0	25.26	0	0	0	0	0	0	0	0	0	0	1	0	0	0	0	15	0	13	1	62	1	4	0	0
0	1	0	22.75	1	0	0	1	0	0	0	0	0	0	0	0	0	0	0	15	1	9	1	53	1	9	0	0
0	2	1	24	1	0	1	1	0	0	0	0	0	0	0	0	0	0	0	15	1	10	1	54	1	4	0	0
1	1	0	17.81	1	0	0	0	0	0	0	0	0	0	0	0	0	0	0	15	0	0	1	69	1	4	0	0
1	2	1	22.58	1	0	0	1	0	0	0	0	0	0	0	0	0	0	0	15	1	16	1	56	1	4	0	0
0	7	1	18.89	1	0	0	1	1	1	0	0	0	0	0	0	0	0	0	15	1	10	1	58	1	4	0	0
2	2	0	20.79	1	0	0	0	0	0	0	0	0	0	0	0	0	0	0	15	2	17	2	51	1	4	0	0
0	7	0	21.88	1	0	0	1	0	0	0	0	0	0	0	0	0	0	0	15	1	7	1	74	1	9	0	0
1	2	1	24.3	0	0	0	1	0	0	0	0	0	0	0	0	0	0	1	11	1	12	2	65	1	4	0	0
2	1	0	36.47	1	1	1	1	1	1	0	0	0	0	0	0	0	0	0	15	2	18	2	70	1	5	0	0
1	2	0	24	1	0	1	0	0	0	0	1	0	0	0	0	0	0	0	15	0	5	2	64	1	4	0	0
1	1	0	17.8	0	0	0	1	1	0	0	1	0	0	0	0	0	0	0	15	1	12	1	61	1	5	0	0
0	2	1	18.31	0	0	0	0	0	0	0	0	0	0	0	0	0	0	0	15	0	9	2	66	1	4	0	0
1	2	0	25.41	0	0	0	0	0	0	0	0	0	0	0	0	0	0	0	15	0	13	1	51	1	4	0	0
0	2	1	20.53	1	0	0	0	1	0	0	0	0	0	0	0	0	0	0	15	0	11	2	68	1	4	0	0
1	2	1	24.28	1	0	0	1	1	1	0	0	0	0	0	0	0	0	0	15	3	12	1	79	1	4	0	0
1	2	0	21.31	1	0	0	1	0	0	0	0	0	0	0	0	0	0	0	15	1	13	2	64	1	4	0	0
0	2	0	18.82	1	0	0	0	0	0	0	0	0	0	0	0	0	0	0	15	0	11	2	75	1	4	0	0
0	2	1	20.1	1	0	0	0	0	0	0	0	0	0	0	0	0	0	1	13	0	9	2	65	1	4	0	0
1	7	0	32	1	0	1	0	0	0	0	0	0	0	0	0	0	0	0	15	0	0	1	58	1	4	0	0
1	1	1	24.05	1	0	0	0	0	0	0	0	0	0	0	0	0	0	0	15	0	1	2	66	1	5	0	0
1	1	0	24	1	0	1	0	1	0	0	0	0	0	0	0	0	0	0	15	0	5	1	70	1	5	0	0
1	2	0	29	1	0	1	1	1	0	0	0	0	0	0	0	0	0	0	15	2	18	1	59	1	4	0	0
0	7	0	21.61	0	0	0	0	0	0	0	0	0	0	0	0	0	0	0	15	0	11	2	23	2	6	0	0
1	2	1	18.03	0	0	0	0	0	0	0	0	0	0	0	0	0	0	0	15	2	13	1	74	1	4	0	0
1	2	0	22.4	0	0	0	1	0	0	0	0	0	0	0	0	0	0	0	15	1	12	1	59	1	4	0	0
1	2	0	20.76	1	0	0	1	1	0	0	0	0	0	0	0	0	0	0	15	2	17	2	61	1	4	0	0
1	2	1	25.47	1	0	0	0	0	0	0	1	0	0	0	1	0	0	0	14	0	6	1	44	1	4	0	0
0	1	1	32	1	0	1	1	0	0	0	1	0	0	0	0	0	0	0	15	1	11	1	46	1	2	0	0
1	7	1	24.89	1	0	0	0	1	0	0	0	0	0	0	0	0	0	0	15	0	5	2	57	1	4	0	0
1	2	0	22.91	0	0	0	1	0	0	0	0	1	0	0	0	0	0	0	15	1	12	2	56	1	4	0	0
1	1	0	18.2	1	0	0	1	1	0	0	1	0	0	0	0	0	0	0	15	1	13	1	53	1	2	0	0
1	1	0	20.6	1	0	0	0	0	0	0	0	0	0	0	0	0	0	0	15	0	5	1	36	1	2	0	0
0	2	0	22.77	1	0	0	0	0	0	0	1	0	0	0	0	0	0	0	15	0	8	2	63	1	4	0	0
0	1	0	25.62	0	0	0	0	0	0	0	0	0	0	0	0	0	0	0	15	0	10	1	52	1	3	0	0
2	2	0	19.24	1	0	0	0	0	1	0	0	0	0	0	0	0	0	0	15	2	15	1	50	1	4	0	0
0	1	1	17.52	1	0	0	0	0	0	0	0	0	0	0	0	0	0	0	15	0	5	1	46	1	2	0	0
1	2	1	25	1	1	1	0	1	1	0	0	0	0	0	0	0	0	0	15	0	5	2	42	1	4	0	0
2	2	0	17.25	0	0	0	0	0	0	0	0	0	0	1	0	0	0	0	15	2	17	2	78	1	4	0	0
1	1	0	19.18	1	0	0	1	0	0	0	0	0	0	0	0	0	0	0	15	1	12	2	67	1	5	0	0
2	1	1	32	1	0	1	0	0	0	0	0	0	0	1	0	0	0	0	15	2	16	1	84	1	3	0	0
1	2	0	23.18	1	0	0	0	1	0	0	0	0	0	0	0	0	0	0	15	0	6	2	67	1	4	0	0
1	1	0	28.24	1	1	0	1	1	0	0	0	0	0	1	0	0	0	0	15	1	13	2	63	1	5	0	0
1	1	0	21.24	0	0	0	0	0	0	0	0	0	0	0	0	0	0	0	15	0	6	2	64	1	5	0	0
1	1	1	24.64	0	0	0	0	0	0	0	0	0	1	0	0	0	0	0	15	3	15	1	78	1	5	0	0
2	2	0	26	1	0	1	0	0	0	0	0	0	0	0	0	0	0	0	15	2	16	2	45	1	4	0	0
1	2	0	30	0	0	1	1	0	0	0	0	0	0	0	0	0	0	0	15	1	16	2	64	1	4	0	0
1	2	0	27	1	0	1	1	0	0	0	0	0	0	0	0	0	0	0	15	1	12	2	69	1	4	0	0
1	1	0	23.46	0	0	0	0	0	0	0	0	0	0	0	0	0	0	0	15	0	6	2	67	1	5	0	0
2	2	1	23	1	1	1	0	1	0	0	0	0	0	1	0	0	0	0	15	2	17	1	65	1	4	0	0
2	2	1	28.95	1	1	0	0	1	0	0	0	1	0	0	0	0	0	0	15	2	14	2	63	1	4	0	0
1	7	0	30	1	0	1	0	1	0	0	0	0	0	0	0	0	0	0	15	2	18	1	66	1	4	0	0
2	2	0	21.46	1	0	0	0	0	1	0	0	0	0	0	0	0	0	0	15	2	17	2	63	1	4	0	0
0	1	0	18.3	0	0	0	1	0	0	0	0	0	0	0	0	0	0	0	15	1	9	2	45	1	2	0	0
2	7	0	23.6	0	0	0	1	0	0	0	0	0	0	0	0	0	0	0	15	1	12	2	58	1	4	0	0
0	2	0	29.87	1	1	0	1	1	0	0	0	1	0	0	0	0	0	0	15	1	9	2	62	1	4	0	0
1	1	0	24	1	0	1	1	1	1	0	1	0	0	0	0	0	0	0	15	1	14	1	59	1	1	0	0
2	1	1	28.63	0	1	0	0	1	1	0	0	0	0	1	0	0	0	0	15	2	17	1	75	1	5	0	0
0	2	0	24.77	1	0	1	1	0	0	0	0	0	0	0	0	0	0	0	15	1	10	1	61	1	4	0	0
1	2	1	17.37	1	0	0	0	0	0	0	0	0	0	1	0	0	0	0	15	0	6	2	73	1	9	0	0
0	7	0	18.77	0	0	0	0	0	0	0	0	1	0	0	1	0	0	0	13	0	8	2	34	1	4	0	0
1	2	1	21.04	1	0	0	1	0	0	0	0	0	0	0	0	0	0	0	15	1	15	2	70	1	4	0	0
2	2	1	29	1	0	1	0	0	0	0	0	0	0	1	0	0	0	0	15	2	16	1	68	1	4	0	0
1	2	0	24.26	0	0	0	1	0	0	0	0	0	0	0	0	0	0	0	15	1	12	2	52	1	4	0	0
1	2	0	28.78	1	1	0	0	1	0	0	0	0	0	0	0	0	0	0	15	2	13	2	49	1	4	0	0
2	2	1	20.05	0	0	0	0	0	0	0	0	0	0	1	0	0	0	0	15	2	16	1	77	1	9	0	0
1	2	1	22.98	1	0	0	1	0	0	0	0	0	0	0	0	0	0	0	15	1	14	1	65	1	4	0	0
1	2	1	26.21	1	1	0	0	1	1	0	0	0	0	0	0	0	0	0	9	0	13	1	60	1	4	1	0
2	2	1	27.27	1	1	0	0	1	0	0	0	0	0	0	0	0	0	0	15	2	15	1	55	1	4	0	0
2	2	0	27.12	1	0	1	0	0	0	0	0	0	0	0	0	0	0	0	15	2	17	1	58	1	9	0	0
1	7	0	31	1	0	1	0	0	0	0	0	0	0	0	0	0	0	0	15	2	13	1	72	1	5	0	0
2	2	1	22.09	1	0	0	0	0	0	0	0	0	0	1	0	0	0	0	15	2	16	1	66	1	4	0	0
2	1	1	27.06	1	1	0	0	1	1	0	0	0	1	0	0	0	0	0	15	2	13	1	62	1	5	0	0
1	2	0	20.89	0	0	0	0	1	0	0	1	0	0	0	0	0	0	0	15	0	6	2	64	1	4	0	0
1	1	0	20.88	1	0	0	0	0	0	0	1	0	0	0	0	0	0	0	15	0	5	1	42	1	3	0	0
1	2	0	36.69	1	0	0	0	0	0	0	1	1	0	0	0	0	0	0	15	0	12	1	77	1	4	0	0
1	9	0	21.4	0	1	1	0	1	0	0	0	0	0	0	0	0	0	0	15	0	13	2	50	1	4	0	0
1	2	1	23.25	0	0	0	1	0	0	0	0	0	0	1	0	0	0	0	15	1	14	2	60	1	4	0	0
1	1	0	26.19	1	1	0	1	1	1	0	0	0	0	0	0	0	0	0	15	1	12	2	81	1	5	0	0
0	2	1	19.01	0	0	0	1	0	0	0	0	0	0	0	0	0	0	0	15	1	10	1	70	1	4	0	0
2	2	1	31	1	0	1	0	0	0	0	0	0	0	0	0	0	0	0	15	2	14	2	65	1	4	0	0
2	1	0	20.03	1	0	0	0	0	0	0	0	0	0	0	0	0	0	0	15	2	17	1	55	1	3	0	0
2	1	0	30.41	1	1	0	0	1	0	0	0	1	0	0	0	0	0	0	15	2	18	2	67	1	5	0	0
1	7	0	22.87	0	0	0	0	0	0	0	1	1	0	0	0	0	0	0	15	0	13	1	87	1	4	0	0
1	2	1	27	1	0	1	0	0	0	0	0	0	0	0	0	0	0	0	15	0	15	1	64	1	3	0	0
0	2	1	22.68	0	0	0	0	0	0	0	0	0	0	0	0	0	0	0	15	0	1	1	46	1	4	0	0
0	2	1	22.49	0	0	0	0	0	0	0	0	0	0	0	0	0	0	0	15	0	10	2	49	1	4	0	0
0	2	1	19.06	0	0	0	1	0	0	0	0	0	0	0	0	0	0	0	15	1	8	1	61	1	4	0	0
2	1	1	28	1	1	1	1	1	0	0	0	0	0	0	0	0	0	0	15	1	15	1	53	1	3	0	0
2	1	0	22.68	0	0	0	0	0	0	0	0	0	0	0	0	0	0	0	15	2	18	1	49	1	3	0	0
0	2	1	19.61	0	0	0	0	0	0	0	1	0	1	1	0	0	0	0	15	3	11	2	70	1	4	0	0
1	1	1	24.25	0	0	0	0	1	0	0	0	0	0	0	0	0	0	0	15	4	17	1	75	1	5	0	0
1	2	0	24	1	0	1	0	0	0	0	0	0	0	0	0	0	0	0	15	0	0	2	62	1	4	0	0
1	2	0	39.88	1	0	0	0	0	0	0	1	0	0	0	0	0	0	0	15	0	6	2	70	1	4	0	0
0	1	0	31	1	0	1	1	0	0	0	0	0	0	1	0	0	0	0	15	1	7	2	59	1	5	0	0
1	2	1	18.97	1	0	0	0	0	0	0	0	0	0	1	0	0	0	0	15	0	13	1	66	1	9	0	0
0	2	1	19.76	1	0	0	0	0	0	0	0	0	0	0	0	0	0	0	15	0	0	2	48	1	4	0	0
1	1	0	32	1	0	1	1	0	0	0	0	0	0	0	0	0	0	0	15	1	10	2	62	1	5	0	0
0	2	0	23.48	0	0	0	1	0	0	0	1	0	0	0	0	0	0	0	15	1	11	2	35	1	4	0	0
0	2	1	17.59	0	0	0	0	0	0	0	0	0	0	0	0	0	0	0	15	0	1	1	26	1	4	0	0
2	2	0	24.35	0	0	0	0	0	0	0	0	1	0	0	0	0	1	0	15	2	16	1	51	1	4	0	0
2	2	0	24.44	0	0	0	0	0	0	0	0	1	0	0	0	0	0	0	15	2	16	1	36	1	4	0	0
1	2	1	21.82	1	0	0	1	0	0	0	0	0	0	0	0	0	0	0	15	1	13	2	72	1	4	0	0
1	1	1	29.52	1	1	0	1	1	0	0	0	0	0	0	0	0	0	0	15	1	12	1	58	1	5	0	0
2	2	0	17.36	1	0	0	0	0	0	0	0	0	0	0	0	0	0	0	15	2	15	1	64	1	4	0	0
2	2	0	27	1	0	1	0	1	0	0	0	0	0	0	0	0	0	0	15	2	14	2	48	1	9	0	0
2	2	0	31	0	0	1	0	0	0	0	0	0	0	0	0	0	0	0	15	2	13	2	65	1	4	0	0
2	2	0	19.57	1	0	0	0	0	0	0	1	0	0	0	0	1	0	0	14	2	14	1	32	1	4	0	0
1	7	1	22.91	1	1	0	0	0	0	0	0	0	0	0	0	0	0	0	15	0	13	1	58	1	4	0	0
2	2	1	29.5	1	1	0	0	1	0	0	0	1	0	0	0	0	0	0	15	2	17	2	72	1	4	0	0
2	2	1	26.17	1	1	0	0	1	0	0	0	0	0	0	0	0	0	0	15	0	0	2	82	1	4	0	0
0	2	0	22.71	0	0	0	1	0	0	0	0	0	0	0	0	0	0	0	15	1	11	1	76	1	4	0	0
2	2	1	18.1	1	0	0	0	0	0	0	0	0	0	0	0	0	0	0	15	2	16	2	66	1	4	0	0
1	2	0	22.64	0	0	0	1	0	0	0	1	0	0	0	0	0	0	0	15	1	13	1	55	1	4	0	0
0	2	0	22.81	0	0	0	0	0	1	0	0	0	0	0	1	0	0	0	14	0	9	2	46	1	4	0	0
2	2	1	28.88	0	1	0	0	1	0	0	1	0	0	1	0	0	0	0	15	2	14	2	82	1	4	0	0
1	1	1	21.68	0	1	0	0	0	0	1	0	0	0	1	0	0	0	0	15	0	14	1	85	1	5	0	0
0	2	0	22.96	0	0	0	0	0	0	0	0	0	1	0	0	0	0	0	15	3	10	1	23	1	4	0	0
2	2	0	28	1	1	1	0	1	0	0	0	0	0	0	0	0	1	0	15	2	17	2	59	1	4	0	0
1	2	0	28.15	0	1	0	1	1	0	0	0	0	0	0	0	0	0	0	15	1	14	2	71	1	4	0	0
0	2	1	30.34	1	1	0	1	1	0	0	0	0	0	1	0	0	0	0	15	1	10	1	87	1	5	0	0
2	7	0	21.91	1	0	0	0	0	0	0	0	1	0	0	0	0	0	0	15	2	15	1	48	1	3	0	0
1	2	0	29.87	0	1	0	0	1	1	1	0	0	0	1	0	0	0	0	15	4	17	1	80	1	4	0	0
1	2	1	27	0	0	1	0	0	0	0	0	0	0	1	0	0	0	0	15	0	11	2	79	1	4	0	0
2	2	1	20.49	1	0	0	0	0	1	0	0	0	0	1	0	0	0	0	15	2	14	1	67	1	4	0	0
0	7	0	21.62	0	0	0	0	0	0	0	0	0	0	0	1	0	0	0	13	0	5	1	29	1	4	0	0
1	2	0	25.3	1	0	0	0	0	1	0	1	1	0	0	0	0	0	0	15	3	17	2	63	1	4	0	0
2	2	0	30	1	1	1	0	1	0	0	0	0	0	0	0	0	0	0	15	2	14	2	68	1	9	0	0
0	2	0	23.48	0	0	0	1	0	0	0	0	0	0	0	0	0	0	0	15	1	9	1	65	1	4	0	0
0	2	0	21.5	0	0	0	0	0	0	0	0	0	1	0	0	0	0	0	15	3	10	2	24	2	4	0	0
1	1	0	25.65	1	1	0	0	1	1	0	0	0	0	0	0	0	0	0	15	0	15	1	56	1	5	0	0
2	1	1	27	1	1	1	0	1	1	0	0	0	0	0	0	0	0	0	15	2	16	1	53	1	2	0	0
1	2	0	24.78	0	1	0	0	1	1	0	0	0	0	0	0	0	0	0	15	0	13	1	61	1	4	0	0
1	2	0	18.26	0	0	0	0	0	0	0	0	0	0	0	0	0	0	0	15	0	14	1	39	1	4	0	0
1	2	0	25	1	0	1	0	0	0	0	0	0	0	0	0	0	0	0	15	0	12	1	64	1	4	0	0
1	2	1	22.54	0	0	0	0	0	1	0	0	0	0	0	0	0	0	0	15	0	13	1	78	1	4	0	0
0	1	0	19.37	1	0	0	1	0	0	0	0	0	0	0	0	0	0	0	15	1	9	1	55	1	1	0	0
1	2	0	24.07	1	0	0	0	0	0	0	0	0	1	0	0	0	0	0	15	3	13	1	47	1	4	0	0
1	2	0	17.94	1	0	0	0	1	0	0	0	0	0	0	0	0	0	0	15	0	5	1	67	1	4	0	0
1	2	1	27.93	1	1	0	1	1	1	0	0	0	0	0	0	0	0	0	15	1	15	2	67	1	4	0	0
0	1	0	26	1	0	1	1	1	0	0	1	0	0	0	0	0	0	0	15	1	8	1	54	1	2	0	0
1	2	0	26.48	1	1	0	0	1	0	0	0	0	0	0	0	0	0	0	15	0	13	1	70	1	3	0	0
1	1	0	20.17	0	0	0	0	0	0	0	1	0	0	0	0	0	0	0	15	0	1	2	35	1	2	0	0
1	2	1	30	1	0	1	0	0	0	0	0	0	0	0	0	0	0	0	15	0	12	1	79	1	4	0	0
0	2	0	19.21	1	0	0	1	0	0	0	0	0	0	0	0	0	0	0	15	1	10	2	53	3	4	0	0
1	2	1	23.45	1	0	0	0	0	0	0	0	0	0	0	0	0	0	0	15	0	13	1	66	1	4	0	0
0	7	0	20.37	1	0	0	0	0	0	0	0	0	0	0	0	0	0	0	15	0	11	1	45	1	4	0	0
2	7	0	23.19	1	0	0	0	0	0	0	0	0	0	0	0	0	0	0	15	2	16	2	55	1	4	0	0
1	7	0	22.14	1	0	0	0	0	1	0	0	0	0	0	0	0	0	0	15	0	9	2	65	1	5	0	0
1	2	1	18.15	1	0	0	1	0	0	0	0	0	0	0	0	0	0	0	15	1	10	1	54	1	4	0	0
1	2	0	21.4	1	0	0	0	0	0	0	0	0	0	0	0	0	0	0	15	0	12	1	48	1	4	0	0
1	1	0	27.7	1	1	0	1	1	1	0	0	0	0	0	0	0	0	0	15	1	18	1	74	1	9	0	0
1	2	0	23.39	1	0	0	0	0	0	0	0	0	0	0	0	0	0	0	15	0	5	2	60	1	9	0	0
1	2	0	18.75	1	0	0	0	0	1	0	0	1	0	0	0	0	0	0	15	3	11	1	71	1	4	0	0
1	2	0	35.51	1	0	0	0	0	0	0	1	1	0	0	0	0	0	0	15	0	13	1	71	1	4	0	0
1	2	0	25.85	0	0	0	1	0	0	0	0	0	0	0	0	0	0	0	15	1	14	2	37	1	4	0	0
1	2	1	20.4	1	0	0	0	0	0	0	0	1	0	0	0	0	0	0	15	0	14	1	59	1	4	0	0
1	2	0	31	1	0	1	0	1	0	0	1	1	0	0	0	0	0	0	15	0	12	2	57	1	4	0	0
1	2	0	22.45	0	0	0	0	0	0	0	0	0	0	0	0	0	0	0	15	2	16	2	44	1	4	0	0
1	2	1	23.57	1	0	1	0	0	0	0	0	0	0	0	0	0	0	0	15	2	15	1	64	1	4	0	0
1	7	0	19.97	1	0	0	0	0	0	0	0	0	0	0	0	0	0	0	15	0	5	1	61	1	4	0	0
1	2	0	18.82	0	0	0	1	0	0	0	1	0	0	0	0	0	0	0	15	1	15	2	56	1	4	0	0
1	2	0	28.95	1	1	0	1	1	0	0	0	0	0	0	0	0	0	0	15	1	13	2	61	1	4	0	0
1	2	0	30.33	1	1	1	1	1	0	0	1	0	0	0	0	0	0	0	15	1	15	2	54	1	4	0	0
0	2	0	24.94	1	0	0	0	1	1	0	1	0	0	0	0	0	0	0	15	3	8	2	60	1	4	0	0
0	7	0	36.01	1	0	0	1	1	0	0	1	0	0	0	0	0	0	0	15	1	9	1	39	1	4	0	0
2	1	0	23	1	0	1	0	0	0	0	0	0	0	0	0	0	0	0	15	2	17	1	70	1	9	0	0
1	2	1	21.5	1	0	0	0	0	1	0	0	0	0	1	0	0	0	0	15	2	18	2	78	1	4	0	0
1	2	0	24.15	0	1	0	0	0	0	0	0	0	0	0	0	0	0	0	15	0	5	1	83	1	4	0	0
1	1	1	23.57	1	0	0	0	0	0	0	0	0	0	0	0	0	0	0	15	0	0	2	66	1	9	0	0
0	2	1	27.6	0	1	0	1	1	0	0	1	0	0	0	0	0	0	0	15	1	9	1	60	1	4	0	0
0	2	0	17.04	0	1	0	1	0	0	0	0	0	0	0	0	0	0	0	15	1	11	1	48	1	4	0	0
1	2	0	20.91	1	0	1	0	0	0	0	1	0	0	0	0	0	0	0	15	0	12	1	48	1	4	0	0
1	1	1	28.75	1	1	0	1	1	1	0	0	0	0	0	0	0	0	0	15	1	13	1	75	1	5	0	0
0	1	1	24.94	1	0	0	1	0	0	0	0	0	0	0	0	0	0	0	15	1	11	2	69	1	4	0	0
0	1	0	32	1	0	1	1	0	0	0	0	0	0	0	0	0	0	0	15	1	9	1	55	1	9	0	0
0	2	0	21.94	1	0	0	1	0	0	0	0	0	0	0	0	0	0	0	15	1	11	1	60	1	4	0	0
0	2	1	23.58	1	0	0	1	0	0	0	0	0	0	0	0	0	0	0	15	1	9	2	71	1	4	0	0
1	2	0	29	0	0	1	1	0	0	0	0	0	0	0	0	0	0	0	15	1	12	2	71	1	4	0	0
1	2	0	22.01	0	0	0	0	0	0	0	0	1	0	0	0	0	0	0	15	4	17	1	65	1	4	0	0
1	2	1	28.86	1	0	1	0	0	0	0	0	0	0	0	0	0	0	0	15	0	13	1	58	1	4	0	0
1	2	1	22.26	1	0	0	0	1	0	0	0	0	0	0	0	0	0	0	15	0	5	2	69	1	4	0	0
0	2	0	17.54	0	0	0	0	0	0	0	0	0	0	0	0	0	0	0	15	4	8	1	65	1	4	0	0
0	7	1	18.65	1	0	0	1	0	0	0	0	0	0	0	0	0	0	0	15	1	11	2	64	1	4	0	0
1	2	0	22.35	0	0	0	0	0	0	0	0	0	0	0	0	0	0	0	15	0	12	1	58	1	4	0	0
1	1	0	18.2	0	0	0	0	0	0	0	0	0	0	0	1	0	0	0	14	0	12	2	37	1	9	0	0
1	2	0	25.85	0	0	0	0	0	0	0	0	0	0	0	0	0	0	0	15	0	13	2	53	1	4	0	0
1	1	0	20.94	0	0	0	1	0	0	0	0	0	0	0	1	0	0	0	12	1	12	2	62	1	9	0	0
1	1	0	25	1	0	1	0	1	0	0	0	0	0	0	0	0	0	0	15	0	13	1	60	1	5	0	0
2	2	1	29.41	1	0	1	0	0	1	0	0	0	0	0	0	0	0	0	15	2	17	1	50	1	4	0	0
2	7	1	28.89	1	0	1	1	0	0	0	0	0	0	0	0	0	0	0	15	2	15	2	54	1	4	0	0
2	2	0	23.5	1	0	0	0	0	0	0	0	0	0	0	0	0	0	0	15	2	14	1	72	1	4	0	1
0	2	0	25	1	0	1	1	1	0	0	1	0	0	0	0	0	0	0	15	1	8	2	59	1	4	0	0
2	1	0	28	1	1	1	0	1	0	0	0	0	0	0	0	0	0	0	15	2	13	1	64	1	5	0	0
0	2	0	23.06	0	0	0	0	0	0	0	0	0	0	0	0	0	0	0	15	0	0	1	59	1	4	0	0
1	2	0	22.42	1	0	0	0	0	0	0	0	0	0	0	0	0	0	0	15	2	18	1	64	1	4	0	0
2	1	0	28	1	0	1	0	0	0	0	0	0	0	0	0	0	0	0	15	2	14	1	79	1	5	0	0
1	2	1	26	0	0	1	0	0	0	0	0	0	0	0	0	0	0	0	15	0	5	1	80	1	9	0	0
1	2	0	28	1	0	1	0	0	0	0	0	0	0	0	0	0	0	0	15	0	5	2	61	1	4	0	0
1	1	0	26	1	0	1	1	0	0	0	1	0	0	0	0	0	0	0	15	1	16	1	81	1	5	0	0
1	2	0	17.87	1	0	0	0	0	0	0	0	0	0	0	0	0	0	0	15	0	12	2	49	1	4	0	0
1	2	1	25	1	0	1	0	0	0	0	0	0	0	0	0	0	0	0	15	0	11	1	53	1	4	0	0
0	2	0	21.75	0	0	0	1	0	0	0	1	0	0	0	0	0	0	0	15	1	9	2	44	1	9	0	0
0	2	1	20.86	0	0	0	1	1	0	0	0	0	0	0	0	0	0	0	15	1	10	2	64	1	4	0	0
1	2	0	22.08	1	0	0	0	0	0	0	0	0	0	0	0	0	0	0	15	0	5	2	62	1	4	0	0
1	1	0	21.61	0	0	0	0	0	0	0	0	0	0	0	0	0	0	0	15	0	11	2	58	1	5	0	0
1	7	0	17.14	1	0	0	0	0	0	0	0	0	0	0	0	0	0	0	15	4	16	1	75	1	5	0	0
2	7	1	23.84	1	0	0	0	0	0	0	0	0	0	0	0	0	0	0	15	2	14	1	48	1	4	0	0
1	1	0	25.32	0	0	0	1	0	0	0	0	0	0	0	0	0	0	0	15	1	14	1	67	1	5	0	0
1	2	0	25	1	0	1	0	0	0	0	0	0	0	0	0	0	0	0	15	0	12	1	71	1	4	0	0
1	2	0	23.63	1	0	0	0	0	1	0	0	0	0	0	0	0	0	0	15	0	12	2	64	1	4	0	0
1	2	1	30.9	1	1	0	0	1	0	0	0	0	0	1	0	0	0	0	15	2	13	1	67	1	4	0	0
1	1	0	19.02	0	0	0	1	0	0	0	0	0	0	0	0	0	0	0	15	1	14	2	65	1	5	0	0
2	1	1	18.74	1	0	0	1	0	0	0	0	0	0	0	0	0	0	0	15	2	15	1	68	1	5	0	0
1	2	1	30	1	0	1	0	0	0	0	1	0	0	0	0	0	0	0	15	0	15	1	75	1	4	0	0
2	2	1	24.29	0	0	0	0	0	0	0	0	1	0	1	0	0	0	0	15	2	15	1	78	1	4	0	0
0	2	0	28.34	1	1	0	0	1	0	0	0	0	0	0	0	0	0	0	15	0	9	2	79	3	4	0	0
0	2	0	22.98	1	0	0	1	0	0	0	0	0	0	0	0	0	0	0	15	1	11	1	51	1	4	0	0
2	6	1	18.78	0	0	0	0	0	0	0	1	0	0	1	0	0	0	0	15	2	16	1	77	1	5	0	0
1	2	0	19.73	0	0	0	1	0	0	0	0	0	0	0	0	0	0	0	15	1	15	1	50	1	4	0	0
1	1	1	24.45	1	0	0	0	0	0	0	0	0	0	1	0	0	0	0	15	0	5	1	86	1	5	0	0
1	1	0	23.48	0	0	0	0	0	0	0	0	0	0	1	0	0	0	0	15	0	5	2	60	1	5	0	1
0	2	1	20.59	0	0	0	0	0	0	0	0	0	0	0	0	0	0	0	15	0	1	2	30	1	4	0	0
1	2	1	25.59	1	1	0	1	1	0	0	0	0	0	0	0	0	0	0	15	1	13	2	65	1	4	0	0
1	2	0	23.67	1	0	0	1	0	0	0	0	0	0	0	0	0	0	0	15	1	12	2	57	1	4	0	0
1	2	0	32	0	0	1	0	0	0	0	0	0	0	0	0	0	0	0	15	0	16	1	53	1	9	0	0
2	2	1	25.42	1	1	0	0	1	0	0	0	0	0	0	0	0	0	0	15	2	17	1	58	1	4	0	0
1	2	0	25.67	1	1	0	0	1	1	0	0	0	0	0	0	0	0	0	15	3	14	2	60	2	4	0	0
1	2	0	25	1	0	1	0	0	0	0	0	0	0	0	0	0	0	0	15	0	13	2	57	1	4	0	0
1	7	1	32	0	0	1	0	0	0	0	0	0	0	0	0	0	0	0	15	0	14	1	59	1	4	0	0
0	2	0	20.34	0	0	0	0	0	0	0	0	0	0	0	0	0	0	0	15	0	11	2	54	1	4	0	0
0	2	1	23.61	0	0	0	1	0	0	0	0	0	0	0	0	0	0	0	15	1	11	2	50	1	4	0	0
1	2	1	20.84	0	0	0	0	0	0	0	0	0	0	0	0	0	0	0	15	2	13	2	47	1	4	0	0
1	2	0	22.25	1	0	0	1	0	0	0	0	1	0	0	0	0	0	0	15	1	18	1	61	1	4	0	0
2	1	0	24.85	1	0	0	0	0	0	0	0	0	0	0	0	0	0	0	15	2	15	1	65	1	5	0	0
1	1	0	21.85	0	0	0	1	0	0	0	0	0	0	0	0	0	0	0	15	2	16	2	60	1	5	0	0
1	7	1	20.68	0	0	0	0	0	0	0	0	0	0	1	0	0	0	0	15	0	14	1	55	1	4	0	0
0	1	0	21.15	0	0	0	1	1	0	0	1	0	0	0	0	0	0	0	15	1	7	2	61	1	5	0	0
1	1	0	28.05	1	1	0	0	1	0	0	0	0	0	0	0	0	0	0	15	0	13	2	82	1	5	0	0
2	2	1	25.75	1	1	0	1	1	1	1	0	0	0	0	0	0	0	0	15	2	15	2	68	1	4	0	0
1	2	0	18.15	0	0	0	0	0	0	0	0	0	0	0	0	0	0	0	15	0	12	2	69	1	4	0	0
1	2	1	19.23	0	0	0	1	1	0	0	0	0	0	1	0	0	0	0	15	1	17	1	59	1	4	0	0
0	2	0	20.12	1	0	0	1	0	0	0	0	0	0	0	0	0	0	0	15	1	7	2	49	1	4	0	0
1	2	1	23.68	1	0	0	0	1	0	0	0	0	0	0	0	0	0	0	15	0	1	2	76	1	4	0	0
1	1	0	40.6	1	0	0	1	0	0	0	1	0	0	0	0	0	0	0	15	1	15	2	61	1	5	0	0
0	1	0	25.18	1	1	0	1	1	1	0	0	0	0	0	0	0	0	0	15	1	9	1	78	1	5	0	0
0	2	0	22.4	0	0	0	1	0	1	0	0	0	0	0	0	0	0	0	15	1	11	2	63	1	4	0	0
0	2	0	20.38	1	0	0	0	0	0	0	0	0	0	0	0	0	0	0	15	0	5	1	46	1	4	0	0
0	2	1	20.54	0	0	0	0	0	1	0	0	0	0	1	0	0	0	0	15	3	9	1	63	1	4	0	0
1	2	0	24.34	1	0	0	0	0	0	0	0	0	0	0	0	0	0	0	15	0	13	2	56	1	4	0	0
1	1	0	29	1	0	1	0	0	0	0	0	0	0	0	0	0	0	0	15	0	14	1	54	1	2	0	0
1	2	1	18.92	1	0	0	0	0	0	0	0	0	0	0	0	0	0	0	15	0	12	1	47	1	4	0	0
1	2	1	28	1	0	1	0	0	0	0	1	0	0	1	0	0	0	0	15	0	5	2	67	1	4	0	0
1	2	1	26.83	1	1	0	0	1	0	0	0	0	0	0	0	0	0	0	15	0	14	2	56	1	4	0	0
0	2	0	24.66	0	0	0	1	0	0	0	1	0	0	0	0	0	0	0	15	1	9	2	58	1	4	0	0
0	2	1	32	1	0	1	1	0	0	0	0	0	0	0	0	0	0	0	15	1	10	2	68	1	4	0	0
1	1	1	23.99	1	0	0	0	1	0	0	0	0	0	0	0	0	0	0	15	0	5	1	74	1	5	0	0
1	1	0	23	1	0	1	0	1	0	0	0	0	0	0	0	0	0	0	15	0	5	2	73	1	5	0	0
1	2	0	22.67	0	0	0	0	1	0	0	1	1	0	0	0	0	0	0	15	2	13	1	60	1	4	0	0
0	2	1	22.05	0	0	0	0	0	0	0	0	0	0	0	1	0	0	0	13	0	5	1	17	2	6	0	0
1	2	0	24.99	1	0	0	1	0	0	0	0	0	0	0	0	0	0	0	15	1	10	2	69	1	8	0	0
0	2	0	19.46	0	0	0	0	0	0	0	0	0	0	0	1	0	0	0	12	0	11	1	44	1	9	0	0
1	1	0	26.2	1	1	0	0	1	0	0	0	0	0	0	0	0	0	0	15	0	12	1	63	1	5	0	0
2	2	1	21.28	0	0	0	0	0	0	0	0	0	0	1	0	0	0	0	15	2	16	2	56	1	9	0	0
1	1	0	17.71	1	0	0	0	1	0	0	0	0	0	1	0	0	0	0	15	0	5	1	75	1	5	0	0
0	7	1	21.69	0	0	0	0	0	0	0	0	0	0	0	1	0	0	0	14	0	5	2	43	1	4	0	0
0	7	0	20.31	0	0	0	0	0	0	0	0	0	0	0	0	0	0	0	15	0	10	2	25	2	9	0	0
0	2	1	22.38	0	0	0	1	0	0	0	0	0	0	0	0	0	0	0	15	1	11	1	65	1	4	0	0
1	2	0	24.83	1	0	0	0	0	0	0	0	0	0	0	0	0	0	0	15	0	12	2	67	1	4	0	0
1	1	0	22.59	1	0	0	0	1	0	0	0	0	0	0	0	0	0	0	15	0	5	2	52	1	2	0	0
0	1	0	18.66	0	0	0	1	0	0	0	0	0	0	1	0	0	0	0	15	1	9	2	44	1	2	0	0
2	2	1	22.65	0	0	0	0	1	0	0	1	0	0	0	0	0	0	0	15	2	16	1	61	1	4	0	0
1	2	0	20.82	1	0	0	0	0	0	0	0	1	0	0	0	0	0	0	15	0	6	1	44	1	4	0	0
1	1	1	24	0	1	1	0	1	0	0	0	0	0	0	0	0	0	0	15	0	13	2	64	1	5	0	0
0	2	0	18.55	0	0	0	1	0	0	0	0	0	0	0	0	0	0	0	15	1	10	2	57	1	4	0	0
1	7	0	19.42	1	0	0	0	0	0	0	0	0	0	0	0	0	0	0	15	2	18	1	53	1	9	0	0
0	1	0	19.05	1	0	0	1	0	0	0	1	0	0	0	0	0	0	0	15	1	9	2	49	1	1	0	0
0	2	0	18.48	0	0	0	0	0	0	0	0	0	0	0	1	0	0	0	14	0	5	2	46	1	4	0	0
1	2	0	25.67	1	1	0	1	1	0	0	1	0	0	0	0	0	0	0	15	1	14	1	70	1	4	0	0
1	2	1	23.51	1	0	0	1	0	0	0	0	0	0	0	0	0	0	0	15	1	16	2	60	1	4	0	0
1	2	1	22.56	1	0	0	1	0	0	0	0	0	0	0	0	0	0	0	15	1	13	1	52	1	9	0	1
1	2	1	24.12	1	0	0	0	0	0	0	0	0	0	0	0	0	0	0	15	0	13	1	83	1	4	0	0
0	1	1	25.04	0	0	0	1	0	0	0	0	0	0	1	0	0	0	0	15	1	8	1	56	1	1	0	0
1	2	0	24.93	1	0	0	0	0	0	0	0	0	0	0	0	0	0	0	15	0	13	1	57	1	4	0	0
1	2	1	22.6	1	1	0	0	0	0	0	0	0	0	1	0	0	0	0	15	2	13	1	63	3	4	0	0
1	2	0	28.06	1	1	0	1	1	0	0	1	0	0	0	0	0	0	0	15	1	12	2	61	1	4	0	0
0	2	0	19.42	1	0	0	1	0	0	0	0	0	0	0	0	0	0	0	15	1	8	2	65	1	4	0	0
0	1	1	20.66	0	0	0	1	0	0	0	1	0	0	0	0	0	0	0	15	1	10	2	55	1	5	0	0
0	1	1	21.63	0	0	0	1	0	0	0	1	0	0	0	0	0	0	0	15	1	9	1	50	1	3	0	0
0	1	1	20.24	1	0	0	1	0	0	0	0	0	0	0	0	0	0	0	15	1	10	1	61	1	5	0	0
2	7	0	26.14	1	1	0	0	1	0	0	0	0	0	0	0	0	0	0	15	2	14	1	65	1	4	0	0
1	7	1	23.03	1	0	0	1	1	0	0	1	0	0	0	0	0	0	0	15	1	13	1	74	1	4	0	0
0	2	0	22.26	1	0	0	1	0	0	0	0	0	0	0	0	0	0	0	15	1	10	1	60	1	4	0	0
1	2	1	19.73	0	0	0	1	0	0	0	0	0	0	0	0	0	0	0	15	1	12	1	53	1	4	0	0
0	2	0	25.87	1	1	0	0	0	0	0	0	0	0	0	0	0	0	0	15	0	9	1	47	1	4	0	0
2	2	1	24	0	0	1	0	0	0	0	0	0	0	0	0	0	0	0	15	0	13	2	71	1	4	0	0
1	2	0	18.05	0	1	0	0	0	0	1	1	0	0	0	0	0	0	0	15	0	5	1	64	1	4	0	0
2	2	0	17.69	1	0	0	0	1	0	0	0	0	0	0	0	0	0	0	15	2	16	1	73	1	4	0	1
1	1	0	25	0	0	1	1	0	0	0	0	0	0	0	1	0	0	0	14	1	16	2	72	1	3	0	0
1	7	1	18.07	0	0	0	1	0	0	0	0	0	0	0	0	0	0	0	15	1	10	2	53	1	4	0	0
0	2	1	30.87	1	1	1	0	1	0	0	0	0	0	0	0	0	0	0	15	0	8	1	63	1	4	0	0
1	2	0	19.57	1	0	0	1	0	0	0	0	0	0	0	0	0	0	0	15	1	10	2	62	1	4	0	0
1	1	0	32	1	0	1	0	1	0	0	0	0	0	0	0	0	0	0	15	0	5	1	68	1	5	0	0
2	2	1	30	1	0	1	0	1	0	0	1	0	0	0	0	0	0	0	15	2	15	1	54	1	4	0	0
1	1	0	30	1	0	1	0	0	1	0	0	0	0	1	0	0	0	0	15	3	15	1	68	1	5	0	0
1	2	0	19.69	1	0	0	0	0	0	0	0	0	0	0	0	1	0	0	11	2	13	1	47	1	4	0	0
0	2	0	19.98	1	0	0	0	1	0	0	1	0	0	0	0	0	0	0	15	0	11	2	56	1	4	0	0
1	2	1	25.57	0	0	0	0	0	0	0	1	1	0	0	0	0	0	0	15	0	12	1	62	1	4	0	0
1	2	1	28.16	1	0	1	0	0	0	0	0	0	0	0	0	0	0	0	15	0	13	1	68	1	4	0	0
1	2	0	21.67	1	0	0	1	0	0	0	0	1	0	0	0	0	0	0	15	1	14	1	33	1	4	0	0
0	2	1	24.13	1	0	0	1	1	0	0	0	1	0	1	0	0	0	0	15	1	10	1	38	1	8	0	0
1	2	0	19.17	1	0	0	1	0	0	0	0	0	0	0	0	0	0	0	15	1	14	2	68	1	4	0	0
1	2	0	32	0	0	1	0	1	0	0	0	0	0	0	0	1	0	0	14	0	13	1	50	1	9	0	0
0	2	0	24.91	0	0	0	0	0	0	0	0	0	0	0	0	0	0	0	15	0	11	1	75	1	4	0	0
0	2	1	24.2	0	0	0	0	0	0	0	0	0	0	0	0	0	0	0	15	0	11	2	51	1	4	0	0
0	2	1	18.05	1	0	0	0	1	0	0	0	0	0	0	0	0	0	0	15	0	11	2	58	1	4	0	0
0	2	1	30	1	0	1	1	1	1	0	0	0	0	0	0	0	0	0	15	1	9	1	57	1	9	0	0
0	2	0	20.3	1	0	0	1	0	0	0	0	0	0	0	0	0	0	0	15	1	11	1	51	1	4	0	0
1	7	0	29.59	1	1	0	1	1	0	0	0	0	0	0	0	0	0	0	15	1	14	2	49	1	4	0	0
0	2	1	20.94	0	0	0	1	0	0	0	0	0	0	0	0	0	0	0	15	1	7	1	69	1	4	0	0
0	2	0	18.36	0	0	0	1	0	0	0	0	0	0	0	0	0	0	0	15	1	11	2	59	1	4	0	0
0	2	0	22.56	0	0	0	1	0	0	0	0	0	0	0	0	0	0	0	15	1	11	2	59	1	4	0	0
1	2	0	24.1	1	0	0	1	0	0	0	0	0	0	0	0	0	0	0	15	1	12	2	52	1	4	0	0
0	2	1	25.35	0	0	0	1	0	0	0	0	0	0	0	0	1	0	0	12	1	10	1	41	1	4	0	0
1	2	0	24.95	1	0	0	0	0	0	0	0	0	0	0	0	0	0	0	15	4	10	2	70	1	4	0	0
1	2	1	24.11	0	0	0	0	0	0	0	0	1	0	0	1	0	0	0	13	0	12	1	40	1	4	0	0
0	2	1	23.25	1	0	0	0	0	0	0	0	0	0	0	0	0	0	0	15	0	7	1	58	1	4	0	0
0	2	1	25.78	1	1	0	1	1	0	0	0	0	0	0	0	0	0	0	15	1	12	2	60	1	4	0	0
1	2	0	24.44	1	0	0	1	1	0	0	0	0	0	0	0	0	0	0	15	1	16	2	44	1	4	0	0
0	1	1	24.36	1	0	0	1	0	0	0	1	0	0	0	0	0	0	0	15	1	12	2	70	1	5	0	0
1	2	0	22.25	0	0	0	1	0	0	0	0	0	0	0	0	0	0	0	15	1	15	2	55	1	4	0	0
1	2	0	17.37	1	0	0	1	0	0	0	0	0	0	0	0	0	0	0	15	2	13	2	70	1	9	0	0
1	1	0	27.54	1	0	1	0	0	0	0	0	0	0	0	0	0	0	0	15	0	13	1	58	1	2	0	0
1	2	0	27	1	0	1	0	0	0	0	0	0	0	0	0	0	0	0	15	4	14	2	68	1	4	0	0
1	2	0	24.07	0	0	0	0	0	0	0	0	0	0	0	0	0	0	0	15	0	1	1	15	2	6	0	1
1	2	0	25.85	0	0	0	0	0	0	0	1	0	0	0	0	0	0	0	15	4	15	2	70	1	4	0	0
0	2	1	19.63	1	0	0	0	0	0	0	0	0	0	0	0	0	0	0	15	0	11	1	54	1	4	0	0
1	2	0	21.56	0	0	0	0	0	0	0	0	0	1	0	0	0	0	0	15	3	12	1	66	1	4	0	0
1	2	0	24.76	1	0	0	0	0	0	0	0	0	0	0	0	0	0	0	15	2	13	2	50	1	4	0	0
1	2	0	30	1	0	1	0	0	0	0	1	0	0	0	0	0	0	0	15	0	13	1	59	1	4	0	0
0	1	1	26.22	1	1	0	1	1	0	0	1	0	0	0	0	0	0	0	15	1	10	1	55	1	3	0	0
1	2	1	22.58	0	0	0	0	0	0	0	0	0	0	0	0	0	0	0	15	0	11	1	63	1	4	0	0
1	2	1	29.17	1	1	0	1	1	0	0	0	0	0	0	0	0	0	0	15	1	15	1	64	1	4	0	0
2	1	1	24.31	1	0	0	0	0	1	0	0	0	0	1	0	0	0	0	15	2	15	1	69	1	5	0	0
0	1	0	30.85	0	1	0	1	1	1	0	0	0	0	0	0	0	0	0	15	1	11	2	72	1	5	0	0
1	2	0	26.56	1	1	0	0	1	1	0	0	0	0	0	0	0	0	0	15	0	0	2	76	1	4	0	0
0	2	0	21.36	0	0	0	0	0	0	0	0	1	0	0	0	0	0	0	15	0	8	2	71	1	4	0	0
0	2	0	24.49	1	0	0	1	0	0	0	0	0	0	0	0	0	0	0	15	1	10	2	58	1	4	0	0
1	1	0	27.8	0	1	0	1	1	0	0	0	0	0	0	1	0	0	0	13	1	17	2	76	1	2	0	0
1	2	0	18.42	1	0	0	0	0	0	0	0	0	0	0	0	0	0	0	15	0	13	2	54	1	4	0	0
2	2	1	19.03	1	0	0	0	0	0	0	0	0	0	1	0	0	0	0	15	2	14	2	68	1	4	0	0
1	2	0	31	1	0	1	0	0	0	0	0	0	0	0	0	0	0	0	15	2	18	1	47	1	9	0	0
0	2	0	19.58	1	0	0	1	0	0	0	0	0	0	0	0	0	0	0	15	1	9	2	62	1	4	0	0
2	2	1	24	1	0	1	0	0	0	0	0	0	0	0	0	0	0	0	15	2	15	1	59	1	4	0	0
1	2	0	41.69	1	0	0	1	0	0	0	1	0	0	0	0	0	0	0	15	1	14	2	58	1	4	0	0
0	1	0	18.46	1	0	0	1	0	0	0	0	0	0	0	0	0	0	0	15	1	8	1	65	1	5	0	0
0	2	0	25.21	0	0	0	0	0	0	0	0	0	1	0	0	0	0	0	15	3	8	1	32	1	4	0	0
2	2	0	23.23	0	0	1	0	1	0	0	0	0	0	0	0	0	0	0	15	2	16	1	55	1	4	0	0
1	1	1	22.48	1	0	0	0	0	0	0	0	0	0	0	0	0	0	0	15	0	12	1	64	1	5	0	0
0	2	0	20.36	1	0	0	0	0	0	0	0	0	0	0	0	0	0	0	15	0	11	2	43	1	4	0	0
0	7	0	22.89	1	0	0	0	0	0	0	0	0	0	1	0	0	0	0	15	0	11	1	63	1	4	0	0
1	1	0	20.48	1	0	0	1	0	1	0	0	0	1	0	0	0	0	0	15	3	17	1	70	1	4	0	0
1	1	0	22.41	1	0	0	0	0	1	0	0	0	0	0	0	0	0	0	15	0	13	1	67	1	4	0	0
1	2	0	30	1	0	1	0	0	1	0	0	0	0	0	0	0	0	0	15	2	15	2	64	1	4	0	0
0	2	0	22.3	1	0	0	1	0	0	0	0	0	0	0	0	0	0	0	15	1	10	2	57	1	4	0	0
1	2	0	18.64	1	0	0	0	0	1	0	0	0	0	0	0	0	0	0	15	2	13	2	71	1	4	0	0
1	2	0	23	0	0	1	0	0	0	0	0	0	0	0	0	0	0	0	15	2	18	2	62	1	4	0	0
1	2	1	29	0	0	1	1	0	1	0	0	0	0	0	0	0	0	0	15	1	13	1	56	1	4	0	0
1	7	0	20.63	0	0	0	0	0	0	0	0	0	0	0	0	0	0	0	15	0	12	2	78	1	4	0	0
1	1	0	21.05	1	0	0	1	0	0	0	0	0	0	0	0	0	0	0	8	1	15	2	56	1	5	1	0
1	2	0	25.34	0	0	0	1	0	0	0	0	0	0	0	0	0	0	0	15	1	13	1	60	1	4	0	0
2	2	1	19.13	0	0	0	0	0	0	0	1	0	0	1	0	0	0	0	15	2	14	1	72	1	4	0	0
1	2	0	18.04	1	0	0	0	0	0	0	1	0	0	0	0	0	0	0	15	0	12	1	49	1	4	0	0
1	2	0	17.21	1	0	0	0	0	0	0	0	1	0	0	0	0	0	0	15	2	18	2	76	1	4	0	0
1	2	1	18.31	0	0	0	0	0	0	0	0	0	1	0	0	0	0	0	15	3	13	1	60	1	4	0	0
1	1	0	26	1	1	1	1	1	0	0	0	0	0	0	0	0	0	0	15	1	16	1	73	1	5	0	0
0	2	0	25.1	1	1	0	0	1	0	0	0	0	0	0	0	0	0	0	15	0	11	1	66	1	4	0	0
0	2	1	23	1	1	1	1	1	0	0	0	0	0	0	0	0	0	0	15	1	10	2	60	1	4	0	0
0	1	1	26.49	0	1	0	0	1	0	0	0	0	0	0	0	0	0	0	15	0	9	1	77	1	4	0	0
0	1	1	27.83	0	1	0	1	1	0	0	0	0	0	1	0	0	0	0	15	1	10	1	67	1	5	0	0
0	2	0	20.21	0	0	0	0	0	0	0	1	0	0	0	1	0	0	0	14	0	11	2	45	1	4	0	0
0	2	1	23.35	1	0	0	0	0	0	0	0	0	0	1	0	0	0	0	15	4	11	2	69	1	4	0	0
1	2	1	21.74	1	0	0	0	0	1	0	0	0	0	0	0	0	0	0	15	3	12	1	73	1	4	0	0
0	2	0	21.12	1	0	0	1	0	0	0	0	0	0	0	0	0	0	0	15	1	7	2	71	1	4	0	0
1	1	0	24.22	1	0	0	1	0	0	0	0	0	0	0	0	0	0	0	15	1	12	1	72	1	5	0	0
0	2	1	23.38	0	0	0	0	0	0	0	1	0	0	0	0	0	0	0	15	0	5	1	39	1	4	0	0
1	2	0	21.05	0	0	0	1	0	0	0	0	1	0	0	0	0	0	0	15	1	12	1	63	1	4	0	0
1	2	0	19.23	0	0	0	1	0	0	0	0	0	0	0	0	0	0	0	15	2	13	2	45	1	4	0	0
0	2	1	17.94	0	0	0	1	1	0	0	0	0	0	0	0	0	0	0	15	1	10	1	56	1	4	0	0
1	2	0	17.67	1	0	0	1	0	0	0	0	0	0	0	0	0	0	0	15	1	17	1	56	1	4	0	0
0	2	1	20.83	0	0	0	1	0	1	0	0	0	0	0	0	0	0	0	15	1	9	1	54	1	4	0	1
1	7	1	22.55	1	0	0	0	1	1	0	1	0	0	0	0	0	0	0	15	0	5	1	73	1	4	0	0
1	2	0	19.15	1	0	0	1	0	0	0	0	0	0	0	0	0	0	0	15	1	12	2	72	1	4	0	0
1	2	0	18.26	0	0	0	1	0	0	0	0	0	0	0	0	0	0	0	15	1	17	1	62	1	5	0	0
1	1	0	27.77	1	1	0	1	1	1	0	0	0	0	0	0	0	0	0	15	4	13	1	76	1	9	0	0
2	7	0	20.34	0	0	0	0	1	0	0	1	0	0	0	0	0	0	0	15	2	17	1	47	1	4	0	0
0	2	0	18.51	1	0	0	1	1	0	0	1	1	0	0	0	0	0	0	15	1	11	2	75	1	4	0	0
0	2	1	21.38	0	0	0	1	0	0	0	0	0	0	0	0	0	0	0	15	1	12	2	61	1	4	0	0
0	2	1	22.53	1	0	0	0	1	0	0	0	0	0	0	0	0	0	0	15	0	11	1	81	1	4	0	0
0	2	0	18.36	0	0	0	0	0	0	0	0	0	0	0	0	0	0	0	15	0	0	1	31	1	4	0	0
1	2	0	27	1	0	1	1	0	0	0	1	1	0	0	0	0	0	0	15	1	15	2	65	1	4	0	0
0	2	0	27.96	1	1	0	1	1	1	0	0	0	0	0	0	0	0	0	15	1	10	1	64	1	4	0	0
0	1	0	17.03	1	0	1	1	1	0	0	1	0	0	0	0	0	0	0	15	1	11	2	46	1	3	0	0
0	2	1	29.62	1	1	0	1	1	0	0	0	0	0	0	0	0	0	0	15	1	9	2	60	1	4	0	0
0	1	0	17.35	1	0	0	0	0	0	0	1	0	0	0	1	0	0	0	13	0	11	1	48	1	9	0	0
1	1	0	25.32	1	0	0	1	0	0	0	0	0	0	0	0	0	0	0	15	1	14	2	58	1	5	0	0
1	2	1	21.85	0	0	0	1	0	0	0	1	0	0	0	1	0	0	0	14	1	14	1	46	1	4	0	0
0	2	0	24.83	1	0	0	1	0	0	0	1	0	0	0	0	0	0	0	15	1	8	2	56	1	4	0	0
2	1	0	27	1	1	1	0	1	0	0	0	0	0	0	0	0	0	0	15	2	17	2	79	1	5	0	0
1	2	0	19.77	0	0	0	0	0	0	0	0	0	0	0	0	0	0	0	15	0	5	2	61	1	4	0	0
1	1	1	23	0	1	1	1	1	0	0	0	0	0	1	0	0	0	0	15	1	12	1	81	1	5	0	0
2	1	1	32	1	1	1	0	1	1	0	0	0	0	0	0	0	0	0	15	2	15	1	73	1	5	0	0
1	2	1	28	1	1	1	0	0	0	1	0	0	0	0	0	0	0	0	15	0	14	1	63	1	4	0	0
1	2	0	21.94	1	0	0	0	0	0	0	0	0	0	0	0	0	0	0	15	0	5	1	61	1	4	0	0
1	2	1	25.61	0	0	1	0	0	0	0	0	0	0	1	0	0	0	0	15	4	13	2	75	1	4	0	0
1	2	1	23.6	0	0	0	1	0	0	0	0	0	0	0	0	0	0	0	15	1	13	2	58	1	4	0	0
0	2	1	24.23	1	0	0	0	0	0	0	0	0	0	0	0	0	0	0	15	4	12	2	69	1	4	0	0
0	2	1	20.62	0	0	0	1	0	0	0	0	0	0	0	0	0	0	0	15	1	8	1	67	1	4	0	0
1	2	0	23.18	1	0	0	1	0	0	0	0	0	0	0	0	0	0	0	15	1	15	2	48	1	4	0	0
0	2	0	22.25	0	0	0	1	0	0	0	0	1	0	0	0	0	0	0	15	1	10	1	61	1	4	0	0
1	2	1	23.53	1	0	0	0	1	1	0	1	0	0	0	0	0	0	0	15	0	5	2	48	1	4	0	0
0	2	0	23.4	0	0	0	1	0	0	0	0	1	0	0	0	0	0	1	10	1	9	2	57	1	4	0	0
1	2	0	29.77	0	1	0	0	1	0	0	0	0	0	0	0	0	0	0	15	0	1	2	79	1	4	0	0
2	9	1	18.62	1	0	0	0	0	0	0	0	0	0	0	0	0	1	0	15	4	9	1	51	1	9	0	0
1	2	0	22.76	0	0	0	1	0	0	0	0	0	0	0	0	0	0	0	15	1	12	1	63	1	4	0	0
2	2	0	28.73	0	1	0	0	1	0	0	0	0	0	0	0	0	0	0	15	2	16	1	59	1	4	0	0
1	1	0	27	1	0	1	1	1	0	0	1	0	0	0	0	0	0	0	15	2	13	1	77	1	5	0	0
2	2	0	28.2	1	1	1	0	1	1	0	0	0	0	0	0	0	0	0	15	2	14	1	70	1	4	0	0
1	7	0	23.05	0	0	0	1	0	0	0	0	1	0	0	0	0	0	0	15	1	12	1	68	1	5	0	0
0	7	0	22.87	0	0	0	0	0	0	0	0	0	0	0	1	0	0	0	13	0	9	2	33	3	1	0	0
1	1	0	25.81	1	1	0	0	1	1	0	0	0	0	0	0	0	0	0	15	3	14	1	72	1	5	0	0
1	9	1	27.97	1	1	0	1	1	0	0	0	0	0	0	0	0	0	0	15	1	12	1	58	1	4	0	0
1	2	1	20.83	1	0	0	1	0	0	0	0	0	0	0	0	0	0	0	15	1	15	1	55	1	4	0	0
1	2	0	23	1	0	1	1	1	1	0	0	0	0	0	0	0	0	0	15	1	14	1	57	1	4	0	0
2	2	1	21.96	1	0	0	0	0	0	0	0	0	0	0	0	0	1	0	15	4	14	1	38	3	4	0	0
1	1	1	25	1	0	1	0	0	0	0	0	0	0	1	0	0	0	0	15	0	6	1	63	1	5	0	0
0	2	0	24.62	0	0	0	1	1	0	0	0	0	0	0	0	0	0	0	15	1	9	2	67	1	4	0	0
0	1	0	21.78	1	0	0	1	0	1	0	0	0	0	0	0	0	0	0	15	3	6	1	66	1	5	0	0
1	2	1	23.1	1	0	0	0	0	0	0	0	0	0	0	0	0	0	0	15	0	12	1	66	1	4	0	0
1	2	1	17.95	1	0	0	1	0	0	0	0	0	0	0	0	0	0	0	15	1	18	2	59	1	4	0	0
0	2	1	23.24	0	0	0	0	0	0	0	0	0	0	1	0	0	0	0	15	0	5	1	50	1	4	0	0
1	2	0	23.83	1	0	0	0	1	0	0	1	0	0	0	0	0	0	0	15	0	5	2	49	1	4	0	0
1	2	0	21.32	1	0	0	0	0	0	0	0	0	0	0	0	0	0	0	15	0	6	1	62	1	4	0	0
2	1	0	18.52	1	0	0	0	0	0	0	0	0	0	0	0	0	1	0	15	2	14	2	53	1	2	0	0
2	2	0	25.12	1	0	0	0	0	1	0	0	1	0	0	0	0	0	0	11	2	14	1	67	1	4	1	0
1	1	0	21.94	0	0	0	1	1	0	0	0	0	0	0	0	0	0	0	15	1	12	2	57	1	5	0	0
1	2	1	17.84	1	0	0	0	0	0	0	0	0	0	0	0	0	0	0	15	2	13	1	47	1	4	0	0
1	7	1	27	1	0	1	0	0	0	0	0	0	0	0	0	0	0	0	15	0	12	2	48	1	4	0	0
1	2	0	27	0	0	1	0	0	0	0	0	0	0	0	0	0	0	0	15	0	5	1	52	1	4	0	0
0	2	0	21.14	0	0	0	1	0	0	0	1	0	0	0	0	0	0	0	15	1	9	2	65	1	4	0	0
0	9	0	23.21	0	0	0	0	0	0	0	0	0	0	0	1	0	0	0	14	0	5	2	36	1	2	0	0
1	2	0	17.57	1	0	0	1	0	0	0	0	0	0	0	0	0	0	0	15	1	12	1	52	1	4	0	0
0	1	1	22.97	0	0	0	1	0	0	0	0	0	0	0	0	0	0	0	15	1	9	2	56	2	5	0	0
1	9	0	29.62	1	1	0	1	1	1	1	0	0	0	1	0	0	0	0	15	1	12	2	73	1	5	0	0
2	2	0	20.28	1	0	0	0	0	0	0	0	0	0	0	0	0	0	0	15	2	17	1	70	1	4	0	0
2	2	1	22.05	1	0	0	0	0	0	0	0	0	0	0	0	0	0	0	15	2	17	1	57	1	4	0	0
1	2	1	23.61	1	1	0	1	0	0	0	1	0	0	1	0	0	0	0	15	1	14	1	51	1	4	0	0
1	2	1	23.49	1	0	0	0	0	0	0	0	0	0	0	0	0	0	0	15	0	5	1	64	1	4	0	0
1	7	1	29.7	0	1	0	0	1	1	0	0	0	0	1	0	0	0	0	15	3	16	1	77	1	5	0	0
1	1	1	30.56	1	1	0	1	1	0	0	0	0	0	0	0	0	0	0	15	1	16	1	74	1	5	0	0
1	2	0	31	1	0	1	0	1	0	0	0	0	0	0	0	0	0	0	15	0	0	2	60	1	4	0	0
2	1	0	21.71	1	0	0	0	1	0	0	1	0	0	0	1	0	0	0	14	2	16	1	46	1	2	0	0
1	2	1	24.34	0	0	0	1	1	0	0	0	0	0	0	0	0	0	0	15	1	12	2	53	1	4	0	0
1	2	0	18.24	1	1	0	1	0	0	0	0	0	0	0	0	0	0	0	15	1	13	1	54	1	4	0	0
0	1	0	18.2	1	0	0	1	0	0	0	0	0	0	0	0	0	0	0	15	1	10	1	46	1	2	0	0
1	2	0	27	0	0	1	1	1	0	0	0	0	0	0	0	0	0	0	15	1	12	1	50	1	4	0	0
0	2	0	22.1	0	0	0	1	0	0	0	1	0	0	0	0	0	0	0	15	1	11	2	55	1	4	0	0
1	2	0	23.3	1	0	0	1	0	0	0	0	0	0	0	0	0	0	0	15	1	15	1	59	1	2	0	0
1	2	0	24.66	0	0	0	0	0	0	0	0	0	0	0	0	0	0	0	15	0	12	2	39	1	4	0	0
0	2	1	21.39	1	0	0	0	0	0	0	0	0	0	0	0	0	0	0	15	0	8	2	60	1	4	0	0
1	2	0	19.87	1	0	0	1	0	0	0	1	0	0	0	1	0	0	0	14	2	15	1	66	1	9	0	0
0	2	0	18.76	0	0	0	0	0	0	0	0	0	0	0	0	0	0	1	11	0	11	2	46	1	4	0	0
0	2	0	21.32	0	0	0	1	0	0	0	0	0	0	0	0	0	0	0	15	1	10	2	36	1	9	0	0
1	1	1	23.99	0	0	0	1	0	0	0	1	0	0	0	0	0	0	0	15	1	15	2	68	1	5	0	0
1	2	0	19.72	1	0	0	0	1	0	0	0	0	0	0	0	0	0	0	15	0	0	1	67	1	4	0	0
1	2	0	27	1	0	1	1	0	0	0	0	0	0	0	0	0	0	0	15	1	14	2	80	1	4	0	0
0	2	1	24.02	0	1	0	0	0	0	0	1	0	0	0	0	0	0	0	15	0	10	2	60	1	4	0	0
1	2	0	22.76	1	0	0	0	0	0	0	0	0	0	0	0	0	0	0	15	0	10	2	70	1	4	0	0
0	2	0	24.81	0	0	0	0	0	0	0	0	0	0	0	0	0	0	0	15	4	10	1	65	1	4	0	0
0	2	0	20.45	0	0	0	1	0	0	0	0	0	0	0	0	0	0	0	15	1	11	1	59	1	4	0	0
1	2	1	30	0	1	1	0	1	0	0	0	0	0	0	0	0	0	0	15	4	15	2	69	1	4	0	0
1	7	1	23.39	0	1	0	0	1	0	0	0	0	0	1	0	0	0	0	15	0	1	1	88	1	3	0	0
0	2	0	25.66	1	0	0	0	0	0	0	0	0	0	0	0	0	0	0	15	0	11	1	47	1	4	0	0
1	7	1	17.34	1	0	0	1	1	0	0	0	0	0	0	0	0	0	0	15	1	13	2	66	1	4	0	0
0	2	0	20.24	1	0	0	1	0	0	0	0	0	0	0	0	0	0	0	15	1	9	2	59	1	4	0	0
1	2	0	22.91	1	0	0	0	0	0	0	0	0	0	0	0	0	0	0	15	0	11	2	76	1	4	0	0
1	2	0	19.11	0	0	0	0	1	1	0	1	0	0	0	0	0	0	0	15	0	13	1	63	1	4	0	0
1	2	0	25.01	1	0	0	1	0	0	0	0	0	0	0	0	0	0	0	15	1	16	2	47	1	4	0	0
0	2	1	24.14	0	0	0	1	0	0	0	0	0	0	0	0	0	0	0	15	1	10	1	46	1	4	0	0
0	2	1	18.03	1	0	0	1	0	0	0	0	0	0	0	0	0	0	0	15	1	12	2	63	1	4	0	0
0	2	1	24.47	0	0	0	1	0	0	0	0	0	0	0	0	0	0	0	15	1	11	1	60	1	4	0	0
1	1	0	20.54	0	0	0	1	0	0	0	1	0	0	0	0	0	0	0	15	1	11	2	78	1	5	0	0
0	2	0	19.62	0	0	0	1	0	0	0	0	0	0	0	0	0	0	0	15	1	8	1	71	1	4	0	0
0	2	0	23.79	0	0	0	1	0	0	0	0	0	0	0	0	0	0	0	15	1	10	1	58	1	4	0	0
0	2	0	22.02	1	0	0	1	0	0	0	0	0	0	0	0	0	0	0	15	1	10	2	51	1	4	0	0
1	2	0	22.76	1	0	0	1	0	0	0	0	0	0	0	0	0	0	0	15	2	13	1	35	1	4	0	0
1	2	0	24.42	1	0	0	0	0	0	0	1	1	0	0	0	0	0	0	15	0	12	1	51	1	4	0	0
1	2	0	19.94	0	0	0	1	0	0	0	0	0	0	0	0	0	0	0	15	1	12	2	64	1	4	0	0
0	2	0	25.71	1	0	0	1	0	0	0	0	0	0	0	0	0	0	0	15	1	9	2	56	1	4	0	0
1	1	0	19.05	1	0	0	1	1	0	0	0	0	0	0	0	0	0	0	15	2	13	2	67	1	5	0	0
0	2	0	18.63	0	0	0	1	0	0	0	0	0	0	0	0	0	0	0	15	1	7	1	64	1	4	0	0
0	2	0	19.24	0	0	0	1	0	0	0	0	0	0	0	0	0	0	0	15	1	7	1	47	1	4	0	0
0	2	0	19.58	0	0	0	0	0	0	0	0	0	0	0	0	0	0	0	15	0	11	1	67	1	4	0	0
0	1	0	35.26	0	1	0	1	1	0	0	1	0	0	0	0	0	0	0	15	1	7	2	58	1	5	0	0
2	2	0	21.84	1	0	0	0	0	0	0	0	0	0	0	0	0	1	0	15	2	14	2	57	1	4	0	1
0	2	0	21.62	0	0	1	1	0	0	0	0	0	0	0	0	0	0	0	15	1	10	2	65	1	4	0	0
1	7	0	35.6	0	0	0	0	1	1	0	1	0	0	0	0	0	0	0	15	0	12	1	42	1	3	0	0
2	7	0	27	1	0	1	0	0	0	0	0	0	0	0	0	0	0	0	15	2	15	1	48	1	4	0	0
0	2	1	25.69	0	0	1	1	0	0	0	0	0	0	0	0	0	0	0	15	1	9	1	40	1	4	0	0
1	2	0	20.06	0	1	0	0	1	0	0	1	0	0	0	0	0	0	0	15	0	1	2	58	1	4	0	0
1	2	1	17.04	1	0	1	0	1	0	0	1	0	0	0	0	0	0	0	15	0	13	1	63	1	4	0	0
1	2	0	21.08	0	0	0	1	0	0	0	0	0	0	0	0	0	0	0	15	1	8	2	53	1	4	0	0
2	1	0	30	1	1	1	0	1	0	0	0	0	0	0	0	0	1	0	15	2	16	2	80	1	2	0	0
1	2	1	22.07	1	0	0	0	0	0	0	0	0	0	0	0	0	0	0	15	0	5	2	65	1	4	0	0
1	1	0	24.08	0	1	0	0	1	0	0	0	0	0	0	0	0	0	0	15	0	11	2	71	1	5	0	0
1	1	1	20.09	1	0	0	0	0	0	0	0	0	0	0	0	0	0	0	15	4	15	1	43	1	2	0	0
0	2	0	21.32	0	0	0	0	0	0	0	0	0	0	0	1	0	0	0	12	0	5	2	37	1	4	0	0
0	2	1	21.15	0	0	0	1	0	0	0	0	0	0	0	0	0	0	0	15	1	9	1	57	1	4	0	0
0	2	0	20.64	1	0	0	1	0	0	0	0	0	0	0	0	0	0	0	15	1	11	2	57	1	4	0	0
1	2	0	19.47	1	1	0	1	0	0	0	1	1	0	0	0	0	0	0	15	1	15	1	53	1	4	0	0
0	2	0	24.78	1	0	0	0	0	0	0	0	0	0	0	1	0	0	0	12	0	8	2	47	1	4	0	0
1	2	0	19.3	0	0	0	1	0	0	0	0	0	0	0	0	0	0	0	15	1	14	2	70	1	4	0	0
1	2	0	22.24	1	0	1	0	0	0	0	0	0	0	0	0	0	0	0	15	2	15	2	79	1	4	0	0
0	1	0	18.1	0	0	0	0	0	0	0	0	0	0	0	0	0	0	0	15	0	5	1	60	1	5	0	0
2	2	1	32	0	0	1	0	1	0	0	1	0	0	0	0	0	0	0	15	2	14	1	51	1	4	0	0
1	2	0	20.35	0	0	0	0	0	0	0	0	0	0	1	0	0	0	0	15	0	6	2	68	1	4	0	0
0	2	0	24.56	1	0	0	0	0	0	0	0	0	0	0	0	0	0	0	15	0	10	2	46	1	4	0	0
1	2	1	31	1	0	1	0	0	0	0	0	0	0	0	0	0	0	0	15	2	15	1	69	1	4	0	0
2	2	1	30.59	1	1	0	1	1	1	0	0	0	0	1	0	0	0	0	15	2	16	2	61	1	4	0	0
1	7	1	28.37	0	1	0	1	1	0	0	0	0	0	0	0	0	0	0	15	1	12	1	66	1	4	0	0
2	2	0	31	0	0	1	0	1	1	0	0	0	0	0	0	0	0	0	15	2	16	1	49	1	4	0	0
1	7	0	20.18	0	0	0	1	0	0	0	0	0	0	0	0	0	0	0	15	1	16	1	60	1	3	0	0
1	2	0	30.86	0	1	1	1	1	0	0	0	0	0	0	0	0	0	0	15	1	16	1	50	1	4	0	0
0	2	1	24.56	1	0	0	1	0	0	0	0	0	0	0	0	0	0	0	15	1	16	1	41	1	4	0	0
2	2	1	24.84	1	0	0	0	1	0	0	0	1	0	1	0	0	0	0	15	2	16	1	37	1	4	0	0
2	1	0	22.89	1	0	0	0	0	0	0	0	0	0	1	0	0	0	0	15	2	14	1	59	1	5	0	0
1	2	0	26	1	1	1	0	1	0	0	0	0	0	0	0	0	0	0	15	0	5	2	73	1	4	0	0
0	2	1	23.44	0	0	0	0	0	0	0	0	0	0	0	0	0	0	0	15	0	5	1	51	1	4	0	0
0	2	0	29	1	0	1	0	1	0	0	0	0	0	0	0	0	0	0	15	2	13	2	60	1	4	0	0
0	2	0	20.38	1	0	0	0	0	0	0	0	0	0	0	0	0	0	0	15	0	12	2	63	1	4	0	0
1	2	1	24.59	1	0	0	0	0	0	0	0	0	0	0	0	0	0	0	15	0	14	1	68	1	4	0	0
2	2	0	21.94	1	0	0	0	1	0	0	0	0	0	0	0	0	0	0	15	2	14	2	72	1	4	0	0
0	2	0	18.18	1	0	0	0	0	0	0	0	0	0	0	0	0	0	0	15	4	11	2	73	1	4	0	0
0	2	1	24	0	0	1	0	1	0	0	0	0	0	0	0	0	0	0	15	0	11	1	64	1	4	0	0
1	2	0	19.3	1	0	0	1	0	0	0	0	1	0	0	0	0	0	0	15	1	15	2	52	1	4	0	0
1	2	1	28.89	1	1	0	0	1	0	0	0	0	0	0	0	0	0	0	15	0	13	2	68	1	4	0	0
1	2	0	28	1	0	1	0	0	0	0	0	0	0	0	0	0	0	0	15	0	12	2	47	1	4	0	0
0	2	0	23.02	0	0	0	1	0	1	0	0	0	0	0	0	0	0	0	15	3	11	1	60	1	4	0	0
1	1	0	24.04	0	0	0	0	0	0	0	0	0	0	0	0	0	0	0	15	0	5	1	61	1	5	0	0
1	2	0	18.28	1	0	0	1	0	0	0	0	0	0	0	0	0	0	0	15	1	14	2	63	1	4	0	0
0	2	0	21.22	0	0	0	1	0	0	0	1	0	0	0	1	0	0	0	14	1	10	2	59	1	4	0	0
1	2	0	23.71	0	0	0	1	0	0	0	0	0	0	0	0	0	0	0	15	1	12	2	63	1	4	0	0
1	2	0	20.04	0	0	0	0	0	0	0	0	0	0	0	0	0	0	0	15	0	13	1	64	1	4	0	0
2	2	1	18.84	1	0	0	0	1	0	0	0	0	0	0	0	0	0	0	15	2	15	1	62	1	4	0	0
1	2	0	21.77	1	0	0	1	0	0	0	1	0	0	0	0	0	0	0	15	1	12	2	72	1	3	0	0
0	2	0	19.71	0	0	0	0	0	0	0	0	0	0	0	0	0	0	0	15	0	9	1	60	1	4	0	0
1	2	0	18.11	1	0	0	0	0	0	0	0	0	0	0	0	0	0	0	15	2	18	2	53	1	4	0	0
0	2	1	27.87	1	1	1	0	1	0	1	0	0	0	1	0	0	0	0	11	0	1	2	64	1	4	1	0
1	1	1	18.45	1	1	0	1	0	1	1	0	0	0	0	0	0	0	0	15	3	12	2	77	1	5	0	0
1	1	0	20.19	0	0	0	0	0	0	0	1	0	0	0	0	0	0	0	15	0	11	1	64	1	5	0	0
0	2	0	19.37	1	0	0	0	0	0	0	0	0	0	0	1	0	0	0	12	0	5	1	42	1	4	0	0
0	2	0	22.76	1	0	0	0	0	1	0	0	0	0	0	0	0	0	0	15	0	11	2	56	1	4	0	0
0	2	0	18.83	1	0	0	0	0	0	0	0	1	0	0	0	0	0	0	15	0	7	1	87	1	4	0	0
0	1	0	24.34	1	0	1	1	0	0	0	0	0	0	0	0	0	0	0	15	1	9	2	66	1	5	0	0
1	1	0	23	1	0	1	0	1	0	0	0	0	0	0	0	0	0	0	15	0	5	1	70	1	5	0	0
1	2	0	21.32	0	0	0	0	0	0	0	0	0	0	0	0	0	0	0	15	0	1	1	26	1	4	0	0
2	1	0	27	1	0	1	0	0	0	0	0	0	0	0	0	0	0	0	15	2	14	1	59	1	1	0	0
1	1	1	21.58	0	0	0	0	0	0	0	0	0	0	0	0	0	0	0	15	0	12	1	69	1	4	0	0
1	2	0	18.59	1	0	0	1	1	0	0	0	0	0	0	0	0	0	0	15	1	14	2	63	1	4	0	0
0	2	1	19.18	0	0	0	0	0	0	0	0	0	0	0	0	0	0	0	15	0	12	1	50	1	4	0	0
1	1	0	24.19	0	0	0	1	0	0	0	0	0	0	0	0	0	0	0	15	2	17	2	61	1	9	0	0
0	2	1	19.62	0	0	0	1	0	0	0	0	0	0	0	0	0	0	0	15	1	12	2	56	1	4	0	0
0	2	1	19.62	0	0	0	1	0	0	0	0	0	0	0	0	0	0	0	15	1	9	1	61	1	4	0	0
1	2	0	37.3	1	0	0	1	0	0	0	1	0	0	0	0	0	0	0	15	2	15	2	58	1	4	0	0
0	2	0	37.24	1	0	0	1	1	0	0	1	0	0	0	0	0	0	0	15	1	7	2	60	1	4	0	0
0	2	1	29.17	1	1	0	0	1	1	0	0	0	0	1	0	0	0	0	15	0	5	2	77	1	4	0	0
2	1	0	17.65	1	0	0	0	0	0	0	0	0	0	0	0	0	1	0	15	2	13	1	71	1	5	0	0
1	2	1	20.2	1	0	0	1	1	0	0	0	0	0	0	0	0	0	0	15	2	16	2	69	1	4	0	0
2	2	0	23.08	1	0	0	0	1	1	0	0	0	0	0	0	0	0	0	15	2	16	2	67	1	4	0	0
0	2	0	21.94	0	0	0	0	0	0	0	0	0	1	0	0	0	0	0	15	3	10	2	48	1	4	0	0
2	2	0	24.54	1	0	0	0	0	0	0	0	0	0	0	0	0	0	0	15	2	14	1	29	1	4	0	0
1	7	1	24.21	1	0	0	0	1	0	0	0	0	0	0	0	0	0	0	15	0	13	1	64	1	9	0	0
1	7	1	23.12	0	0	0	0	0	0	0	0	0	0	0	0	0	0	0	15	0	0	1	71	1	5	0	0
1	2	0	19.77	1	0	0	0	0	0	0	0	0	0	0	0	0	0	0	15	0	13	2	59	1	4	0	0
1	2	1	29.88	1	1	0	0	1	1	0	0	0	0	0	0	0	0	0	15	0	13	2	52	1	4	0	0
1	2	1	23.54	1	0	0	0	0	0	0	0	0	0	1	0	0	0	0	15	2	13	1	82	1	4	0	0
0	2	0	19.39	0	0	0	0	0	0	0	0	0	0	0	0	0	0	0	15	0	0	2	50	1	4	0	0
1	1	0	27	1	0	1	1	0	1	0	0	0	0	0	0	0	0	0	15	3	13	1	69	1	5	0	0
0	2	0	24.29	0	0	0	1	1	0	0	0	0	0	1	0	0	0	0	15	1	7	2	44	1	2	0	0
1	2	0	22.26	1	0	0	0	0	0	0	0	0	0	0	0	0	0	0	15	0	11	2	64	1	4	0	0
1	2	1	22.82	0	0	0	1	0	0	0	0	0	0	0	0	0	0	0	9	1	13	1	63	1	4	1	0
1	1	0	24.28	1	0	0	1	0	0	0	0	0	0	0	0	0	0	0	15	1	11	2	53	1	5	0	0
0	2	1	17.04	1	0	0	0	0	0	0	0	0	0	1	0	0	0	0	15	0	1	1	66	1	4	0	0
1	7	1	28.01	0	1	0	1	1	0	0	0	0	0	0	0	0	0	0	15	1	12	2	49	1	4	0	0
2	2	0	19.09	0	0	0	0	0	0	0	0	0	0	0	0	0	0	0	15	2	16	1	60	1	4	0	0
2	2	1	23	1	1	1	0	0	0	0	0	0	0	0	0	0	0	0	15	2	15	2	64	1	4	0	0
2	2	0	24.7	1	0	0	0	0	0	0	0	0	0	0	0	0	0	0	15	2	15	1	71	1	4	0	0
2	2	1	19.84	1	0	0	0	0	0	0	0	0	0	1	0	0	0	0	15	2	16	1	63	1	4	0	0
0	1	0	23.49	1	0	0	1	1	0	0	0	0	0	1	0	0	0	0	15	1	7	1	81	1	5	0	0
2	2	1	19.03	1	0	0	0	0	0	0	0	0	0	0	0	0	0	0	15	2	17	2	70	1	4	0	0
1	2	1	24.75	0	0	0	1	1	0	0	0	0	0	0	0	0	0	0	15	1	15	2	46	1	4	0	0
0	1	0	20.47	1	0	0	0	1	0	0	0	0	0	0	0	0	0	0	15	0	11	1	47	1	2	0	0
1	1	1	20.78	1	1	0	1	0	0	0	0	0	0	0	0	0	0	0	15	1	15	1	70	1	5	0	0
0	2	0	19.49	0	0	0	1	1	1	0	1	0	0	0	0	0	0	0	15	1	8	1	60	1	4	0	0
1	2	1	22.06	1	0	0	0	0	0	0	0	1	0	0	0	0	0	0	15	0	5	1	60	1	4	0	0
0	1	1	24.5	0	0	0	1	1	1	0	0	0	0	0	0	0	0	0	15	1	7	1	71	1	3	0	0
0	2	1	39.18	0	0	0	0	1	0	0	1	1	0	0	0	0	0	0	15	0	5	2	34	2	4	0	0
1	2	1	24.1	1	0	0	1	0	0	0	0	0	0	0	0	0	0	0	15	1	12	1	56	1	4	0	0
1	2	1	21.56	0	0	0	0	1	0	0	0	0	0	1	0	0	0	0	15	0	1	2	77	1	4	0	0
2	2	0	23.76	1	0	0	1	1	0	0	1	0	0	0	0	0	0	0	15	2	15	2	62	1	4	0	1
2	2	0	23.32	1	0	0	0	1	0	0	0	0	0	0	0	0	0	0	15	2	14	1	67	1	4	0	0
1	2	0	22.96	1	0	0	1	1	0	0	0	0	0	0	0	0	0	0	15	1	12	2	66	1	4	0	0
2	6	0	28.91	0	1	0	0	1	0	1	0	0	0	0	0	0	0	0	15	2	15	1	87	1	9	0	0
0	2	1	19.12	0	0	0	0	0	0	0	0	0	0	0	1	0	0	0	12	0	5	2	46	1	4	0	0
1	2	0	23.31	1	0	0	1	0	1	0	0	0	0	0	0	0	0	0	15	1	15	2	49	1	4	0	0
1	2	1	21.91	1	0	0	1	0	0	0	0	0	0	1	0	0	0	0	15	1	12	2	79	1	4	0	0
0	7	1	22.28	1	0	0	0	1	0	0	1	0	0	0	0	0	0	0	15	0	5	1	33	1	3	0	0
1	2	0	25	1	0	1	0	0	0	0	0	0	0	0	0	0	0	0	15	0	14	1	60	1	4	0	0
0	7	0	19.38	0	0	0	1	0	0	0	0	0	0	0	0	0	0	0	15	1	9	1	50	1	3	0	0
2	2	1	18.09	0	0	0	0	0	0	0	0	0	0	1	0	0	0	0	15	0	13	1	16	2	4	0	0
0	2	1	19.89	0	0	0	0	0	0	0	0	0	0	0	0	0	0	0	10	0	0	1	55	1	4	1	0
2	1	0	29.55	1	0	1	0	0	0	0	0	0	0	0	0	0	0	0	15	2	16	1	76	1	9	0	0
1	7	0	19.07	1	0	0	0	1	0	0	0	0	0	0	0	0	0	0	15	0	0	2	53	1	2	0	0
0	1	1	17.08	0	0	0	0	1	0	0	0	0	0	0	0	0	0	0	15	0	12	1	47	1	3	0	1
1	2	1	22.96	0	0	0	0	0	0	0	0	0	0	0	0	0	0	0	15	0	12	2	27	1	4	0	0
0	2	1	24.26	0	0	0	1	0	0	0	0	0	0	0	0	0	0	0	15	1	7	2	50	1	4	0	0
1	2	1	19.55	1	1	0	0	0	0	0	0	0	0	1	0	0	0	0	15	0	13	2	67	1	4	0	0
2	1	1	22.19	1	0	0	0	0	0	0	0	1	0	0	0	0	1	0	15	2	16	1	68	1	9	0	0
1	2	0	41.39	1	0	1	1	0	0	0	1	0	0	0	0	0	0	0	15	1	11	1	52	1	4	0	0
0	2	0	25.24	1	0	0	0	0	0	0	0	0	0	0	0	0	0	0	15	0	8	1	60	1	9	0	0
1	2	1	18.62	0	0	0	0	1	1	0	1	0	0	0	0	0	0	0	15	2	18	1	31	1	4	0	0
1	2	0	21.93	0	0	0	1	0	0	0	0	0	0	0	0	0	0	0	15	1	12	1	54	1	4	0	0
0	2	0	30.56	0	1	0	1	1	0	0	0	0	0	0	0	0	0	0	15	1	9	2	51	1	4	0	0
2	2	1	30.22	1	0	0	1	1	1	0	1	0	0	0	0	0	0	0	15	2	15	1	63	1	4	0	0
2	2	0	18.68	0	0	0	0	0	0	0	0	0	0	0	0	0	0	0	15	2	14	1	53	1	4	0	0
2	2	0	27.23	1	1	0	0	1	0	0	0	0	0	0	0	0	0	0	15	0	14	1	53	1	4	0	0
1	2	0	21.75	0	0	0	0	0	0	0	1	0	0	0	0	0	0	0	15	0	5	2	53	1	4	0	0
2	1	0	36.82	0	0	0	0	0	0	0	1	0	0	0	0	0	0	0	15	2	14	1	76	1	4	0	0
1	1	0	18.36	1	0	0	1	0	0	0	0	0	0	0	0	0	0	0	15	1	14	2	80	1	5	0	0
2	2	1	20.78	1	0	0	0	0	0	0	0	0	0	0	0	0	1	0	15	2	14	2	44	1	4	0	1
2	1	0	28	1	1	1	0	1	0	0	0	0	0	0	0	0	0	0	15	2	14	1	71	1	3	0	0
0	2	1	24.72	1	0	0	0	1	0	0	0	1	0	0	0	0	0	0	15	0	11	1	45	1	4	0	0
2	7	1	23.51	1	0	0	0	1	0	0	1	0	0	0	0	0	0	0	15	2	14	1	47	1	4	0	0
1	1	0	30	0	0	1	1	0	0	0	0	0	0	0	0	0	0	1	12	1	9	1	59	1	5	0	0
0	1	0	23.95	0	0	0	1	0	1	0	0	0	0	0	0	0	0	0	15	1	10	1	66	1	5	0	0
1	2	0	21.35	0	0	0	1	1	0	0	1	0	0	0	0	0	0	0	15	1	12	1	67	1	4	0	0
1	1	0	23.33	1	0	0	0	0	0	0	0	0	0	0	0	0	0	0	15	0	5	1	72	1	5	0	0
2	1	1	24.85	1	0	0	0	0	0	0	0	0	0	1	0	0	0	0	15	0	16	2	80	3	5	0	0
0	1	1	27.34	1	1	0	0	1	1	0	0	0	0	0	0	0	0	0	15	0	9	1	82	1	5	0	0
0	7	1	21.63	0	0	0	0	0	0	0	0	0	0	1	0	0	0	0	10	0	11	1	79	1	5	1	0
0	2	0	21.67	1	0	0	0	0	0	0	0	0	0	0	0	0	0	0	15	0	10	1	45	1	4	0	0
1	2	1	18.08	1	0	0	0	1	0	0	0	0	0	0	0	0	0	0	15	0	12	1	57	1	4	0	0
1	1	1	25.2	1	1	0	1	1	1	0	0	0	0	0	0	0	0	0	15	1	11	1	65	1	2	0	0
0	7	1	23.46	1	0	0	1	0	1	0	0	0	0	0	0	0	0	0	15	3	8	1	53	1	4	0	0
2	2	1	23.44	1	0	0	0	0	0	0	0	0	0	0	0	0	0	0	15	2	16	1	71	1	4	0	0
1	2	0	22.04	0	0	0	0	0	0	0	1	0	0	0	0	0	0	0	15	0	5	1	43	1	4	0	0
1	2	0	24.52	1	0	0	0	0	0	0	0	0	0	0	0	0	0	0	15	0	12	1	61	1	4	0	0
1	1	0	17.95	1	0	0	0	0	0	0	0	1	0	0	0	0	0	0	15	0	13	1	71	1	5	0	0
1	2	0	19.28	0	0	0	0	0	0	0	0	0	0	0	0	0	0	0	15	2	18	1	71	1	4	0	0
1	2	0	20.64	1	0	0	1	0	0	0	0	0	0	0	0	0	0	0	15	1	14	2	65	1	4	0	0
0	2	1	29	1	0	1	1	0	0	0	1	0	0	0	0	0	0	0	15	1	10	2	43	1	4	0	0
1	1	0	26.38	1	1	0	1	1	1	0	0	0	0	0	0	0	0	0	15	1	10	2	79	1	5	0	0
0	2	0	30	1	1	1	1	1	0	0	0	0	0	0	0	0	0	0	15	1	9	2	52	1	4	0	0
1	1	0	29.06	1	0	1	0	0	0	0	0	0	0	0	0	0	0	0	15	4	13	1	76	1	5	0	0
1	1	0	19.96	1	0	0	0	0	0	0	0	0	0	0	0	0	0	0	15	0	13	2	67	1	5	0	0
0	2	0	24	1	1	1	0	0	1	0	0	0	0	0	0	0	0	0	15	0	7	2	45	1	4	0	0
2	2	1	23.7	0	0	0	0	0	0	0	0	0	0	1	0	0	0	0	15	2	16	2	66	1	4	0	0
1	2	0	20.6	1	0	0	0	0	0	0	0	0	0	0	0	0	0	0	15	0	12	1	76	1	4	0	0
1	1	0	29	1	0	1	1	0	0	0	0	0	0	0	0	0	0	0	15	1	13	1	76	1	5	0	0
1	2	0	22.1	1	0	0	0	1	1	0	1	0	0	0	0	0	0	0	15	0	12	2	51	1	4	0	0
0	2	1	26	0	0	1	1	0	0	0	0	0	0	0	0	0	0	0	15	1	10	1	59	1	4	0	0
0	2	0	23.16	0	0	0	1	0	0	0	0	0	0	0	1	0	0	0	12	1	7	1	29	1	4	0	0
0	2	1	22.18	0	0	0	1	0	0	0	0	0	0	0	0	0	0	0	15	1	7	2	59	1	4	0	0
1	1	0	22.89	0	0	0	1	0	0	0	0	0	0	0	0	0	0	0	15	1	13	2	51	1	5	0	0
0	1	0	22.94	1	1	0	1	0	0	0	0	0	0	0	0	0	0	0	15	1	8	1	42	1	9	0	0
1	2	1	23.9	0	1	0	0	0	0	0	0	0	0	1	0	0	0	0	15	0	5	2	81	1	9	0	0
0	2	0	23.54	0	0	0	0	0	0	0	0	0	1	0	0	0	0	0	15	3	11	1	55	1	4	0	0
1	1	0	19.94	0	0	0	0	0	0	0	0	0	0	0	0	0	0	0	15	2	18	1	72	1	5	0	0
1	2	0	28.23	1	1	0	0	1	0	0	0	0	0	0	0	0	0	0	15	0	5	2	59	1	4	0	0
0	2	0	23.93	0	0	0	1	1	0	0	0	0	0	0	0	0	0	0	15	1	8	2	47	1	9	0	0
1	1	0	21.31	0	0	0	1	1	0	0	1	0	0	0	0	0	0	0	15	1	12	2	61	1	5	0	0
1	2	1	20.32	1	0	0	1	0	0	0	0	0	0	0	0	0	0	0	15	1	14	1	63	1	4	0	0
0	1	0	22.7	0	0	0	1	0	1	0	0	0	0	0	0	0	0	0	15	1	12	2	52	1	2	0	0
0	1	0	28	1	0	1	1	0	0	0	0	0	0	0	0	0	0	0	15	1	9	2	51	1	5	0	0
0	1	0	22.88	1	0	0	1	0	0	0	0	0	0	0	0	0	0	0	15	1	9	2	53	1	9	0	0
1	2	1	28	0	0	1	1	0	0	0	0	0	0	1	0	0	0	0	15	1	14	2	64	1	4	0	0
1	2	0	20.78	1	0	0	0	1	0	0	1	0	0	0	0	0	0	0	15	0	5	2	46	1	4	0	0
1	2	1	30.69	1	1	0	1	1	1	0	0	0	0	0	0	0	0	0	15	1	11	2	65	1	4	0	0
1	2	0	25.13	1	0	0	0	0	0	0	0	0	0	0	0	0	0	0	15	0	13	2	53	1	4	0	0
1	2	0	19.32	1	0	0	0	0	0	0	0	0	0	0	0	0	0	0	15	4	14	2	59	1	4	0	0
1	2	0	19.92	1	0	0	0	1	0	0	0	0	0	0	0	0	0	0	15	0	12	2	60	1	4	0	0
1	2	0	25	1	0	1	0	0	0	0	0	0	0	0	0	0	0	0	15	0	11	2	54	1	4	0	0
0	2	1	37.76	1	1	0	1	0	0	0	1	0	0	0	0	0	0	0	15	1	7	1	56	1	4	0	0
0	2	0	18.96	0	0	0	1	0	0	0	1	0	0	0	0	0	0	0	15	1	8	2	55	1	4	0	0
1	1	1	22.04	0	0	0	1	0	0	0	0	0	0	1	0	0	0	0	15	4	13	1	80	1	5	0	0
0	2	1	23.38	0	0	0	0	0	0	0	0	0	0	0	1	0	0	0	13	0	10	1	34	1	4	0	0
2	2	0	29.22	1	1	0	1	1	0	0	0	0	0	0	0	0	0	0	15	1	14	1	71	1	4	0	1
1	2	1	24.38	1	0	0	1	0	0	0	0	0	0	0	0	0	0	0	15	1	14	2	52	1	4	0	0
0	1	1	17.07	1	0	0	0	0	0	0	0	0	0	0	0	0	0	0	15	0	11	1	47	1	2	0	0
1	2	0	26	1	0	1	0	0	0	0	0	0	0	0	0	0	0	0	15	0	11	1	61	1	4	0	0
1	2	0	29	1	0	1	0	0	0	0	0	0	0	0	0	0	0	0	15	0	13	1	63	1	4	0	0
1	2	0	21.41	0	0	0	1	0	0	0	0	0	0	0	0	0	0	0	15	1	13	2	67	1	4	0	0
1	2	0	23.28	1	0	0	0	0	1	0	0	0	0	1	0	0	0	0	5	3	18	1	63	1	4	2	0
1	2	0	18.35	1	0	0	0	0	1	0	0	0	0	0	0	0	0	0	15	3	12	2	73	1	4	0	0
1	1	0	20.42	1	0	0	1	0	0	0	1	0	0	0	0	0	0	0	15	1	14	2	71	1	5	0	0
0	2	0	23.11	0	0	0	1	0	0	0	0	0	0	0	0	0	0	0	15	1	10	2	45	2	4	0	0
1	2	0	26	1	0	1	0	0	0	0	0	0	0	0	0	0	0	0	15	0	6	1	49	1	4	0	0
1	2	1	23	1	1	1	1	1	1	0	0	0	0	0	0	0	0	0	15	1	13	2	69	1	4	0	0
2	2	1	19.71	1	0	0	0	0	0	0	0	0	0	1	0	0	0	0	15	2	14	1	74	1	4	0	0
2	1	0	24.96	1	0	0	0	0	0	0	0	0	0	0	0	0	0	0	15	2	16	1	68	1	5	0	0
1	2	1	18.88	0	0	0	1	0	0	0	0	0	0	0	0	0	0	0	15	1	12	1	46	1	4	0	0
1	2	0	21.64	1	0	0	0	0	0	0	0	0	0	0	0	0	0	0	15	0	11	2	53	1	4	0	0
0	1	1	24.7	0	0	0	1	0	0	0	0	0	0	0	0	0	0	0	15	1	9	1	78	1	5	0	0
0	2	0	18.85	0	0	0	1	0	0	0	1	0	0	0	1	0	0	0	13	1	8	1	61	1	9	0	0
1	2	0	30	1	0	1	0	0	1	0	1	0	0	0	0	0	0	0	15	0	13	2	62	1	4	0	0
1	2	1	24.08	1	0	0	0	0	0	0	0	0	0	1	0	0	0	0	15	0	12	1	72	1	4	0	0
1	2	1	17.79	0	0	0	0	0	0	0	0	1	0	0	0	0	0	0	15	0	12	1	44	1	4	0	0
1	2	0	28	1	0	1	0	0	0	0	0	0	0	0	0	0	0	0	15	0	5	2	58	1	4	0	0
0	1	1	24.34	1	1	1	0	1	1	0	0	0	0	0	0	0	0	0	15	0	9	2	72	1	5	0	0
1	2	0	21.72	0	0	0	1	0	0	0	0	0	0	0	0	0	0	0	15	1	13	2	50	1	4	0	0
1	1	0	20.59	1	1	0	0	0	0	0	0	0	0	0	0	0	0	0	15	0	5	2	65	1	4	0	0
1	2	1	20.34	1	0	0	1	0	0	0	0	0	0	0	0	0	0	0	15	1	10	1	45	1	4	0	0
1	2	1	20.61	0	0	0	0	0	0	0	0	1	0	0	0	0	0	0	15	0	6	1	17	2	6	0	0
0	2	0	24.85	0	0	0	1	0	0	0	0	0	0	0	0	0	0	0	15	1	7	2	68	1	4	0	0
1	2	1	19.24	1	0	0	0	0	0	0	0	1	0	0	0	0	0	0	15	2	13	1	58	1	4	0	0
1	2	0	18.81	1	0	0	1	0	0	0	0	0	0	0	0	0	0	0	15	1	16	2	43	1	4	0	0
1	1	1	25	0	0	1	1	0	0	0	0	0	0	0	0	0	0	0	15	1	15	1	80	1	5	0	0
1	1	0	28.67	1	1	0	0	1	0	0	0	0	0	0	0	0	0	0	15	0	14	1	62	1	1	0	0
1	7	0	30.99	1	1	0	1	1	0	0	0	0	0	0	0	0	0	0	15	1	11	2	77	1	9	0	0
1	2	0	19.55	1	0	0	0	0	0	0	0	0	0	0	0	0	0	0	15	0	5	2	46	1	4	0	0
1	2	1	19.26	1	0	0	1	0	0	0	0	0	0	0	0	0	0	0	15	1	12	2	73	1	4	0	0
1	2	0	21.05	1	0	0	0	0	0	0	0	0	0	0	0	0	0	0	15	0	14	2	59	1	4	0	0
0	1	1	23.07	0	0	0	1	0	0	0	0	0	0	0	0	0	0	0	15	1	12	1	66	1	5	0	0
0	2	1	20.32	0	0	0	1	0	0	0	0	0	0	0	0	0	0	0	15	1	11	1	63	1	4	0	0
0	2	0	18.11	0	0	0	1	0	0	0	0	0	0	0	0	0	0	0	15	1	9	2	49	1	4	0	0
0	2	1	24.2	0	0	0	0	0	0	0	0	0	0	0	0	0	0	0	15	4	10	2	68	1	4	0	0
1	1	0	30	1	0	1	1	0	1	0	0	0	0	0	0	0	0	0	15	1	11	2	56	1	5	0	0
2	1	1	24.5	1	0	0	0	0	0	0	0	0	0	0	0	0	0	0	15	2	17	1	51	1	2	0	0
2	2	1	21.46	1	0	0	0	0	1	0	0	0	0	1	0	0	0	0	15	2	16	1	71	1	4	0	0
0	2	0	23.25	0	0	0	1	0	0	0	0	0	0	0	0	0	0	0	15	1	10	2	59	1	4	0	0
2	1	1	27.65	0	1	0	0	1	1	0	0	0	0	0	0	0	0	0	15	2	14	1	67	1	5	0	0
1	2	1	19.83	0	0	0	0	1	0	0	0	0	0	0	0	0	0	0	15	0	14	1	55	1	4	0	0
1	1	0	18.66	1	0	0	1	0	0	0	0	0	0	0	0	0	0	0	15	1	13	1	69	1	5	0	0
1	2	0	24	1	0	1	0	0	0	0	0	0	0	0	0	0	0	0	15	0	14	2	66	1	4	0	0
1	2	0	25	1	0	1	0	0	0	0	0	0	0	0	0	0	0	0	15	0	0	2	84	1	4	0	0
1	1	0	29	1	0	1	0	0	0	0	0	0	0	0	0	0	0	0	15	0	5	2	69	1	5	0	0
1	2	0	29.95	1	1	0	1	1	0	0	0	0	0	0	0	0	0	0	15	1	18	1	67	1	4	0	0
2	2	0	18.52	0	0	0	0	0	0	0	0	0	0	0	0	0	0	0	15	2	16	1	68	1	4	0	0
1	2	0	19.36	0	0	0	1	1	0	0	0	0	0	0	0	0	0	0	15	1	12	1	60	1	4	0	0
0	2	0	22.52	0	0	0	1	0	0	0	0	0	0	0	0	0	0	0	15	1	9	2	69	1	4	0	0
0	2	0	25.76	1	0	0	1	0	0	0	0	0	0	0	0	0	0	0	15	1	9	2	62	1	3	0	0
1	2	0	22.62	1	0	0	1	1	0	0	0	0	0	0	0	0	0	0	15	1	11	2	63	1	4	0	0
0	2	1	26	0	0	1	1	0	0	0	0	0	0	0	0	0	0	0	15	1	7	1	65	1	4	0	0
2	2	0	30	1	0	1	0	0	0	0	0	0	0	0	0	0	0	0	15	2	15	2	60	1	4	0	0
1	2	0	24.29	0	0	0	0	1	0	0	0	1	0	0	0	0	0	0	15	0	13	1	62	1	4	0	0
1	1	0	24.55	1	0	0	0	0	0	0	0	0	0	0	0	0	0	0	15	0	11	1	69	1	5	0	0
1	1	0	26	1	0	1	1	0	0	0	0	0	0	0	0	0	0	0	15	1	12	2	74	1	4	0	0
1	1	0	21.34	0	1	0	0	0	0	0	1	0	0	0	0	0	0	0	15	0	15	2	54	1	2	0	0
1	2	0	18.5	0	0	0	0	0	0	0	0	0	0	0	0	0	0	0	15	0	13	2	64	1	4	0	0
1	2	0	24.11	1	0	0	1	1	1	0	1	0	0	0	0	0	0	0	15	2	14	1	69	1	4	0	0
2	2	1	24.4	1	0	0	1	1	1	0	0	0	0	0	0	0	0	0	15	2	14	1	52	1	4	0	1
1	2	0	19.21	1	0	0	0	0	0	0	0	0	0	0	0	0	0	0	15	0	5	1	54	1	4	0	0
1	2	0	30.67	0	0	1	1	0	0	0	1	1	0	0	0	0	0	0	15	1	12	1	63	1	4	0	0
0	2	0	23.92	0	0	0	0	0	0	0	0	0	0	0	0	0	0	0	15	0	8	1	38	1	4	0	0
1	2	1	24.42	1	0	0	0	0	0	0	0	0	0	0	0	0	0	0	15	0	13	2	60	1	4	0	0
1	2	1	24	0	0	1	0	0	0	0	0	0	0	0	0	0	0	0	15	0	14	2	50	1	4	0	0
0	2	1	20.17	0	0	0	0	0	0	0	0	1	0	0	0	0	0	0	15	4	9	1	63	1	3	0	0
1	2	0	21.29	1	0	0	0	0	0	0	0	0	0	0	0	0	0	0	15	0	12	2	50	1	4	0	0
1	2	1	25.97	0	1	0	1	1	0	0	1	1	0	0	0	0	0	0	15	1	10	1	34	1	4	0	0
1	2	0	28	0	0	1	0	0	0	0	0	0	0	0	0	0	0	0	15	0	6	1	64	1	4	0	0
2	2	0	24.86	1	0	0	0	1	0	0	0	0	0	0	0	0	0	0	15	2	14	1	29	1	4	0	0
1	2	0	36.74	1	0	1	0	0	0	0	1	0	0	0	0	0	0	0	15	0	14	1	66	1	4	0	0
0	2	0	20.27	0	0	0	0	0	0	0	0	0	0	0	1	0	0	0	14	0	11	1	47	1	4	0	0
0	2	1	21.44	1	0	0	1	0	0	0	1	0	0	0	0	0	0	0	15	1	10	1	47	1	4	0	0
1	2	0	24.85	1	0	0	0	0	0	0	1	0	0	0	0	0	0	0	15	0	12	2	54	1	4	0	0
0	2	0	18.96	0	0	0	1	0	0	0	0	0	0	0	0	0	0	0	15	1	11	2	65	1	4	0	0
0	2	1	23.71	0	0	0	0	0	0	0	0	0	0	0	0	0	0	0	15	0	11	1	63	1	4	0	0
0	2	0	21.87	0	0	0	1	0	0	0	1	0	0	0	0	0	0	0	15	1	10	2	61	1	4	0	0
2	2	1	22.12	1	1	0	0	0	0	0	0	0	0	1	0	0	0	0	15	2	16	1	80	1	4	0	0
1	2	0	20.18	1	0	0	0	1	0	0	0	0	0	0	0	0	0	0	15	0	13	1	57	1	4	0	0
2	1	0	28	1	0	1	0	0	0	0	0	0	0	0	0	0	1	1	10	2	14	1	70	1	9	0	0
1	2	0	27	1	0	1	0	0	0	0	0	0	0	0	0	0	0	0	15	0	13	2	52	1	4	0	0
0	9	0	19.66	0	0	0	0	0	0	0	0	0	1	0	0	0	0	0	15	3	9	1	27	1	9	0	0
1	2	0	21.35	1	0	0	0	0	0	0	1	1	0	0	0	0	0	0	15	0	11	2	62	1	4	0	0
1	2	0	19.98	0	0	0	0	0	0	0	0	0	0	0	0	0	0	0	15	0	12	2	49	1	4	0	0
1	2	0	23	1	0	1	0	0	0	0	0	0	0	0	1	0	0	0	12	0	13	2	52	1	9	0	0
1	2	1	25.05	1	1	0	0	1	0	0	0	0	0	0	0	0	0	0	10	0	0	2	80	1	4	1	0
1	2	1	18.99	0	0	0	1	0	0	0	0	0	0	0	0	0	0	0	15	1	17	1	48	1	4	0	0
1	1	1	18.79	1	0	0	0	0	1	0	0	0	0	1	0	0	0	0	15	0	11	2	75	1	4	0	0
1	7	0	20.13	0	0	0	1	0	0	0	0	0	0	0	0	0	0	0	15	1	10	2	65	1	9	0	0
0	2	1	23.92	1	0	0	1	1	0	0	0	0	0	0	0	0	0	0	15	1	11	2	52	1	4	0	0
1	2	0	20.6	1	0	0	0	0	0	0	0	0	0	0	0	0	0	0	15	0	5	2	54	1	4	0	0
1	2	0	19.18	0	0	0	0	0	0	0	0	0	0	0	0	0	0	0	15	0	12	2	74	1	4	0	0
0	1	1	19.36	1	0	0	1	0	0	0	1	0	0	0	0	0	0	0	15	1	9	1	41	1	3	0	0
0	2	0	24.43	1	0	0	1	0	0	0	1	0	0	0	0	0	0	0	15	1	10	1	38	1	4	0	0
1	2	1	23	1	0	1	0	0	0	0	1	0	0	0	0	0	0	0	15	0	1	2	66	1	4	0	0
0	2	0	22.5	0	0	0	1	0	0	0	0	0	0	0	0	0	0	0	15	1	11	2	64	1	4	0	0
1	2	0	28	1	0	1	0	0	0	0	0	0	0	0	0	0	0	0	15	0	13	2	67	1	4	0	0
2	2	0	19.72	0	0	0	0	0	0	0	0	0	0	0	0	0	0	0	15	2	16	2	54	1	4	0	0
2	2	0	26.91	1	1	0	0	1	1	0	0	0	0	0	0	0	0	0	15	3	12	1	73	4	4	0	0
2	2	1	20.91	1	0	0	0	0	0	0	0	0	0	0	0	0	0	0	15	2	17	1	61	1	4	0	0
1	2	1	19.38	1	0	0	1	0	0	0	0	1	0	0	0	0	0	0	15	1	13	1	64	1	4	0	0
1	1	0	25	0	0	1	1	0	0	0	0	0	0	0	0	0	0	0	15	1	13	1	65	1	5	0	0
0	2	0	20.64	0	0	0	0	0	0	0	0	0	0	0	0	0	0	0	15	4	10	1	67	1	4	0	0
1	2	0	19.66	0	0	0	0	0	0	0	0	0	0	0	0	0	0	0	15	0	12	1	64	1	4	0	0
2	1	0	30	1	0	1	0	0	0	0	1	0	0	0	0	0	0	0	15	2	16	1	55	1	2	0	0
1	7	1	30.83	1	1	0	0	1	1	0	0	0	0	0	0	0	0	0	15	0	12	1	84	1	5	0	0
2	2	0	26.51	1	1	1	0	1	0	0	0	0	0	0	0	0	0	0	15	2	15	1	70	1	4	0	0
1	2	0	18.43	1	0	0	0	0	0	0	0	0	0	0	0	0	0	0	15	0	6	1	61	1	4	0	0
2	1	1	19.41	1	0	0	0	0	0	0	0	0	0	1	0	0	0	0	15	2	15	1	65	1	5	0	0
1	2	0	25	1	0	1	0	0	0	0	0	0	0	0	0	0	0	0	15	0	12	2	53	1	9	0	0
1	2	1	27.41	1	1	0	1	1	0	0	0	0	0	0	0	0	0	0	15	1	16	2	78	1	9	0	0
0	7	0	20.97	1	0	0	0	0	0	0	0	0	0	0	0	0	0	0	15	0	7	2	45	1	2	0	0
1	1	0	23.04	1	0	0	0	0	0	0	0	0	0	0	1	0	0	0	12	0	13	1	36	1	2	0	0
1	2	1	18.06	1	0	0	1	1	0	0	0	0	0	0	0	0	0	0	15	1	12	1	60	1	4	0	0
1	2	0	20.17	1	0	0	1	0	0	0	0	0	0	0	0	0	0	0	15	1	12	2	49	1	4	0	0
1	2	0	21.05	1	0	0	1	0	1	0	0	1	0	0	0	0	0	0	15	3	13	1	39	1	4	0	0
2	2	1	27.33	1	1	0	0	1	1	0	0	0	0	0	0	0	0	0	15	2	16	2	67	1	4	0	1
1	2	1	19.53	0	0	0	1	0	0	0	0	0	0	0	0	0	0	0	15	1	13	2	53	1	4	0	0
1	2	0	30	1	0	1	1	0	0	0	1	0	0	0	0	0	0	0	15	1	15	2	64	1	4	0	0
1	1	0	25.96	1	0	0	1	0	0	0	0	0	0	0	0	0	0	0	15	1	11	2	67	1	5	0	0
2	2	0	24	1	0	1	0	0	1	0	0	1	0	0	0	0	0	0	15	2	16	2	59	1	4	0	0
1	2	1	22.29	0	0	0	1	0	0	0	1	0	0	0	0	0	0	0	15	1	18	1	35	1	4	0	0
1	2	1	19.04	1	0	0	0	0	0	0	0	0	0	0	0	0	0	0	15	0	13	1	67	1	4	0	0
1	2	1	24.07	1	0	0	1	0	0	0	1	0	0	0	0	0	0	0	15	1	15	2	51	1	4	0	0
0	7	1	21.13	0	0	0	1	0	0	0	0	1	0	0	0	0	0	0	15	4	10	1	49	1	4	0	0
1	2	0	19.74	1	0	0	0	0	0	0	1	0	0	0	0	0	0	0	15	0	11	2	63	1	4	0	0
1	2	0	17.36	0	0	0	0	1	0	0	0	0	0	0	0	0	0	0	15	0	12	1	71	1	4	0	0
1	2	1	18.72	1	0	0	0	0	0	0	0	0	0	0	0	0	0	0	15	0	13	1	42	1	4	0	0
2	2	1	23.99	0	0	0	1	0	0	0	0	0	0	1	0	0	0	0	15	2	16	1	64	1	4	0	1
1	2	0	24.43	1	0	0	0	0	1	0	0	0	0	1	0	0	0	0	15	0	13	2	65	1	4	0	0
1	2	1	22.33	0	0	0	1	1	0	0	0	0	0	1	0	0	0	0	15	1	15	1	65	1	4	0	0
0	2	1	25.85	0	0	0	1	0	0	0	0	0	0	0	0	0	0	0	15	1	9	1	46	1	4	0	0
0	2	0	18.2	1	0	0	1	0	0	0	0	0	0	1	0	0	0	0	15	1	10	1	80	1	4	0	0
0	2	1	20.96	0	0	0	1	1	0	0	1	0	0	0	0	0	0	0	15	1	8	2	57	1	4	0	0
1	2	0	21.59	1	0	0	0	1	0	0	0	0	0	0	0	0	0	0	15	0	13	2	66	1	4	0	0
0	2	1	18.2	0	0	0	0	1	0	0	0	0	0	0	0	0	0	0	15	0	10	1	39	1	4	0	0
2	2	0	25.99	0	0	0	0	0	0	0	0	0	0	0	0	0	0	0	15	2	16	1	53	1	4	0	0
0	2	0	20.15	1	0	0	1	0	0	0	0	0	0	0	0	0	0	0	15	1	10	1	36	1	4	0	0
1	2	1	19.88	1	0	0	1	1	0	0	0	0	0	0	0	0	0	0	15	1	11	2	51	1	4	0	0
0	2	1	18.94	1	0	0	1	0	0	0	0	0	0	0	0	0	0	0	15	1	8	2	57	1	4	0	0
1	2	0	21.55	1	0	0	0	0	0	0	1	0	0	0	0	0	0	0	15	0	5	2	59	1	4	0	0
1	2	0	24.76	1	0	0	1	1	0	0	0	0	0	0	0	0	0	0	15	1	10	2	61	1	4	0	0
1	2	1	19.25	1	0	0	0	1	1	0	1	0	0	0	0	0	0	0	15	0	12	2	71	1	4	0	0
1	2	0	26	1	0	1	1	0	0	0	0	0	0	0	0	0	0	0	15	1	16	2	50	1	4	0	0
0	2	0	32	0	0	1	1	1	0	0	1	1	0	0	0	0	0	0	15	1	8	2	58	1	4	0	0
1	1	1	18.28	0	1	0	1	1	0	0	0	0	0	0	0	0	0	0	15	1	10	1	90	1	5	0	0
1	6	1	29.45	0	1	0	0	1	0	0	0	0	0	1	0	0	0	0	15	0	14	1	83	1	5	0	0
1	7	1	18.55	1	0	0	0	0	0	0	0	0	0	0	0	0	0	0	15	0	5	2	63	1	4	0	0
2	2	0	23.6	1	0	0	0	0	0	0	1	0	0	1	0	0	0	0	15	2	16	2	84	1	4	0	0
0	2	0	28.03	1	1	0	1	1	0	0	0	0	0	0	0	0	0	0	15	1	10	1	73	1	4	0	0
1	2	1	19.34	0	0	0	1	0	0	0	1	1	0	0	0	0	0	0	15	1	15	1	46	1	4	0	0
1	1	0	19.89	1	0	0	1	0	0	0	1	0	0	0	0	0	0	0	15	1	16	2	48	1	3	0	0
0	2	0	19.31	0	0	0	1	1	0	0	0	0	0	0	0	0	0	0	15	1	11	1	50	1	4	0	0
1	1	0	30.28	1	1	0	1	1	0	0	1	0	0	0	0	0	0	0	15	1	14	1	51	1	3	0	0
1	2	0	19.82	1	0	0	1	1	0	0	0	0	0	0	0	0	0	0	15	1	10	1	53	1	4	0	0
1	2	0	21.99	1	0	0	1	0	0	0	0	0	0	0	0	0	0	0	15	1	15	1	60	1	4	0	0
0	2	0	18.69	0	0	0	0	0	0	0	0	0	0	0	1	0	0	0	12	0	11	2	38	1	4	0	0
1	7	1	20.95	1	0	0	1	1	0	0	0	0	0	1	0	0	0	0	15	1	12	2	61	1	4	0	0
1	1	0	40.32	0	1	0	0	1	0	1	1	1	0	0	0	0	0	0	15	0	14	1	72	1	5	0	0
2	1	0	18.47	1	0	0	0	0	1	0	0	0	0	0	0	1	0	0	11	2	15	1	71	1	5	0	0
1	1	1	21.04	1	0	0	0	0	0	0	0	0	0	0	0	0	0	0	15	0	6	2	55	1	4	0	0
1	2	1	29.08	1	1	0	0	1	0	0	0	0	0	0	0	0	0	0	15	0	14	2	72	1	4	0	0
1	7	1	25.18	1	1	0	1	1	0	0	0	0	0	0	0	0	0	0	15	1	13	1	60	1	4	0	0
1	2	1	24.47	1	0	0	0	1	0	0	0	0	0	0	0	0	0	0	15	0	6	1	64	1	4	0	0
2	2	1	25.26	1	1	0	0	1	0	0	0	0	0	0	0	0	0	0	15	2	15	2	60	1	4	0	0
1	1	0	18.17	1	0	0	1	0	0	0	0	0	0	0	0	0	0	0	15	1	12	1	68	1	5	0	0
1	2	0	27	1	0	1	0	1	0	0	0	0	0	0	0	0	0	0	15	0	6	1	65	1	4	0	0
0	2	0	20.97	0	0	0	0	1	0	0	0	0	0	0	0	0	0	0	15	0	11	2	54	1	4	0	0
[truncated: 16,160 more rows]
